# Supplementary material for: The cytomegalovirus gB/MF59 vaccine candidate induces antibodies against an antigenic domain controlling cell-to-cell spread
Source: Nat Commun. 2023 Feb 23;14:1041. doi: 10.1038/s41467-023-36683-x (PMC9950427; doi:10.1038/s41467-023-36683-x)
Supplement: Supplementary file 3 — Source Data [file 41467_2023_36683_MOESM3_ESM.zip]

Archive with 2 entries (2 files):
- source data for figure S1.xlsx
- Source Data.xlsx
