# Supplementary material for: The cytomegalovirus gB/MF59 vaccine candidate induces antibodies against an antigenic domain controlling cell-to-cell spread
Source: Nat Commun. 2023 Feb 23;14:1041. doi: 10.1038/s41467-023-36683-x (PMC9950427; doi:10.1038/s41467-023-36683-x)
Supplement: Supplementary file 3 — Source Data [file 41467_2023_36683_MOESM3_ESM.zip › source data for figure S1.xlsx]

## Sheet: data_table
Index	Sequence	Name	Control_human_IgG_1	Control_human_IgG_2	Control_human_IgG_3	Control_human_IgG_4	Control_human_IgG_5	Control_human_IgG_6	002-00001 v3	002-00003 v3	002-00005 v3	002-00007 v3	002-00008 v3	002-00012 v3	002-00014 v3	002-00016 v3	002-00018 v3	002-00021 v4	002-00022 v4	002-00024 v2	002-00028 v4	002-00029 v3	002-00031 v3	002-00035 v3	002-00036 v3	002-00037 v3	002-00040 v3	004-00001 v2	004-00003 v2	004-00006 v3	004-00008 v3	004-00009 v3	004-00012 v2	004-00016 v3	004-00017 v2	004-00022 v3	004-00024 v3	004-00025 v3	004-00028 v2	004-00030 v2	002-00004 v3	002-00009 v3	002-00015 v3	002-00017 v3	003-00001 v1	003-00001 v2	003-00009 v1	003-00009 v2	003-00022 v1
1	MESRIWCLVVCVNLC	Peptide_001	58	58.6667	52.3333	56	64.3333	58.6667	2036	2913.67	1744.33	2383.5	2112.33	1625.67	2113.67	851.667	2050	344	1560.33	1923.67	1169.33	1787	1306	1284.33	3101.33	1276	4194	7069.33	6352.67	4145.33	2020	3845.33	2712.33	2311	938.333	2017	3735	2316.67	1385	2581.67	844.333	1187.33	1711.33	897.333	6431.67	4836.67	2661	1535.67	1071.33
2	IWCLVVCVNLCIVCL	Peptide_002	63.6667	60	62.6667	60.6667	74.6667	57.6667	2075	3143.33	2169.33	3180.33	2089.33	1945.67	1960.33	805.333	2070.67	385.667	1533.67	1836	1227.67	1896.67	1248.67	1373.33	4804.67	1476.67	5075.33	9160.33	7692	4368.33	2265	4625.67	2851.33	2402	934	2412	4297	2485.67	1744.33	2807.33	831.667	1093.67	1797.67	937.333	7344.67	5373	2674.33	1685.33	776.5
3	VVCVNLCIVCLGAAV	Peptide_003	48.6667	56.3333	52.3333	50.6667	51.6667	49.6667	1930	3223.67	1816	3010	1971.33	1999.33	2056.67	867.333	1892.67	356.667	1215.67	1630	1263.33	1911.67	1320.33	1307.67	3277.67	1296.33	4106.67	7677.33	6177	4190	2163.67	4412.67	2420.33	2775.67	907.333	3236	3553.67	2470.33	1010	2658.67	790.667	1119.67	1658.67	898	6803.33	3991	2581.33	1370.67	1031
4	NLCIVCLGAAVSSSS	Peptide_004	59	67	64	59.3333	78.3333	66.6667	2049.33	3095.33	2093	2864	1879.67	1906	1808.67	849	1957.67	393.333	2105	2419	1332.67	1928.33	1229	1384	2643.67	1298.67	3379.67	5672.67	4953.67	4940.67	2318.67	4685.33	3752	3770.33	996.333	3710	5070	2462.33	1782.67	3632.33	997.333	1341.33	2268.33	1148.33	7249.67	6329.33	3094.67	2020.33	990.5
5	VCLGAAVSSSSTTGS	Peptide_005	83.6667	74	104.667	100.667	80.3333	64.3333	2713.33	4594.33	2886.33	4325	3042.33	3015.33	2480.33	1020	2344	525	3024	2052	1602	2566.67	1666.67	1878	9898.67	2042	7580.67	13247.7	12489.3	5254.33	2922.67	5897	3592.67	2840	1251	4740.33	5673.67	2632.33	1745	3888.67	1363	1543	2507	1462	9217.33	5719.67	3510	1884	1206
6	AAVSSSSTTGSRGTS	Peptide_006	43	51.6667	52.6667	48.3333	50.3333	48.3333	905	1597	936.667	1562	1162.33	1444	1130.33	475.333	907	237.667	1001	932.5	697.333	989.667	681.333	686	1078.33	669.333	1721	3082.33	2288.33	2108.67	1106.33	2413.33	1242.33	1026.33	425.333	1855	1721.67	1281.67	438.333	1074.67	419	500	775.333	459	2693.67	1860.67	1055.67	693.333	503.333
7	SSSTTGSRGTSIHNH	Peptide_007	49	60.3333	52.3333	51	54	52.6667	1732.67	2082.33	1053.67	2151.67	1491	3136.67	1638.67	617.333	1207.67	306	1934.33	1589.67	1240.33	2761.33	901.667	793.667	1313.33	1162.67	3009.33	4533.33	3316.33	3521	1555.67	3270.67	1494.33	1118.67	468.667	1864.33	1659.33	1407.67	630.667	1431.67	593	539	843.333	466	2989	2616.33	1265.67	725.333	833.333
8	TGSRGTSIHNHHSSH	Peptide_008	68	124.333	67.5	93.3333	100	66.5	3189.33	2864.33	1649	3109.33	2062.33	3307.67	2680	931	2065	305.667	5490.33	2234.5	1987.67	3396	1209	995	1730.67	1870	5030	6531	4026.67	6996	2077.67	3993.67	3131.67	1689.33	845.667	2363	1992	2245.67	1621.67	3503	1414	972.333	1021	625.333	6812.67	17653.3	2029.67	1139.33	1581
9	GTSIHNHHSSHTTSA	Peptide_009	54.6667	57.3333	60	53	67.6667	58	2610.67	3453	2153	4078	2590.67	3601.33	2567	1249	2420.67	409.667	2445.33	2496.67	1555.33	2734.33	1518.33	1363.67	1833	1619.33	3768	8323	5657.33	6225.33	2771.33	5724	3447	3685.67	1393.33	4013.67	5961.67	3393.33	7336.5	3047	1949.33	1687.33	1772.33	1191	12503.7	36480	2557	1728.67	2444.67
10	HNHHSSHTTSAARSQ	Peptide_010	64.6667	72.3333	69	72.6667	66	61.6667	2086.67	2436	1398.33	2436	1981.67	3104	2106.67	680.333	1391.33	277.333	1816.67	1542.33	1351.33	2300.67	1044.33	841.333	1433	1097.33	3981	5604.33	3763	3399	1939.33	4075.67	1887	1317.33	552.667	1855	1679	1519.33	740	1619.33	584	536.333	900.667	483	3261	3036	1381.33	681.333	561.5
11	SSHTTSAARSQSGSV	Peptide_011	50.6667	49	56.3333	66.3333	52	51.6667	1570.33	2664.33	1563.67	2588.67	1962	2210.33	1808.67	721	1478	291.667	1113	1779.67	987.333	1658.33	1024.33	958.333	1576	942.667	2929.33	4482.67	3644	3053.67	1753	3691.33	1879	1311.67	549.333	2384	2124.33	1578.67	501.333	1659	501.667	628.333	991.667	551.333	3945	2471.67	1307.33	780	579
12	TSAARSQSGSVSHHV	Peptide_012	56.3333	54	55	48	48.6667	52.3333	2138.67	3009	1369.67	3293.67	2075.67	3812.67	2238.33	681.667	1439.33	303.667	1846.67	1318	1330.67	2907.67	1051	937.333	1667	1191.67	3501	6419.67	4133	4306	2196.33	3764.67	1780.67	1181.67	554	2470.33	1782.67	1546.67	616	1365	561.667	598.667	931.333	534.333	3530.67	2518.67	1194	652.667	689.667
13	RSQSGSVSHHVTSSQ	Peptide_013	53.3333	63.3333	55.3333	55.3333	58.3333	52.6667	1637.67	2056	1296.67	2127	1448	2001	1687.33	615.667	1328	295.333	1879	1646.67	1398.33	1872.67	885.667	857.667	1300.67	1132.33	3095.33	5705.33	3741	3673.67	1765.33	3529.67	1664.67	1212.67	512.333	940	1936	1388	811	1488.67	586.667	545	758.333	573.333	3205	3701.33	1493.33	790.333	839.667
14	GSVSHHVTSSQTVSH	Peptide_014	90	92.3333	92.3333	81.3333	85	63.3333	5243.67	5840.67	4716.33	6908.67	5062	4370.33	4004.67	1991.33	4572.67	815.667	2984	3661.5	2686.33	4547	2425.67	2726.33	6290.67	2906.67	8509	27310.7	16473.3	12888.3	6194.67	10848	7849.33	9122	2632.33	7722	15717	7521	10531.7	6484.33	3649.33	2430	3421	2853	13753.3	11141	5638	3855	5290
15	HHVTSSQTVSHDVNE	Peptide_015	48	49.3333	51	48.6667	55.3333	51	3372.67	7818.67	3506.33	7228.33	4767.67	6231.33	3779	1182	3228	357.667	1660	2636.5	1867	5814	2270	1806	2101	2113.33	3723.67	11719.3	7740.33	6798	3788	7857	3022.33	3335.67	1186.67	4455.67	2971.67	3489.33	1840.67	2832.67	778	1138	1566	902.667	7676.67	6715.67	3570.67	1354.33	1002
16	SSQTVSHDVNETIYN	Peptide_016	58	48.6667	62.3333	63	50.3333	50.3333	1873.67	3513	2066.67	3639.33	2379	2721.67	1992.67	906.667	1733.33	502	2046.67	2074.5	1172	2039.67	1292.67	1305.67	6772	1359	5676	10468.7	8484.33	3818.33	2240	5271.33	2614	2385.67	1049.33	4739	4325	2671.67	1358.33	2822	1108.33	1170.33	1904.67	985.333	8403.67	4042	2759.33	1498.33	1180.33
17	VSHDVNETIYNTTLK	Peptide_017	49.6667	46	48	48.3333	51.3333	45.3333	1743	3395.67	1805.67	3590	2299.33	2593.33	2182.67	924.333	1939.67	356	1403	1674	1295.33	2066.33	1480.67	1373.33	2836.33	1347.33	3763.33	7295.67	5645.67	4349	2254.33	4788	2631	2773.33	1057	3690	3323	2835	1115.67	2799	845.667	1311	1760.67	985.667	8432.33	7998.67	2945.67	1446	1013
18	VNETIYNTTLKYGDV	Peptide_018	48.6667	64.6667	60.6667	49	62	45	2171.33	4201.67	2355	4277.33	2878	3068.33	2176	958	2001.67	515.333	1763.67	3078.33	1392	2292	1630.33	1611.33	3209	1624.67	3855.67	8656	6131.33	5321.33	2884.33	5746	2771.33	2765	1049	4010	4697.33	2925	1850.33	3749.33	1227	1717	2441	1285	47815.7	30010.3	3040.33	1915	1003
19	IYNTTLKYGDVVGVN	Peptide_019	46.3333	48.6667	47.3333	48.3333	52.6667	47.3333	1821.67	3522.33	2024.67	3593	2401	2713.67	2108.67	1039.33	1942	318	1245	2904.33	1243.33	1986	1417	1371.67	2734	1242	3602.33	7130	5884.67	4454	2324.33	4782.33	2474.5	2927.33	1149.67	4197.33	3854.5	2916.33	1424	3306.33	1004.67	1492.33	2101.33	1102.67	9144.67	9357.67	3069.5	1835.33	822.5
20	TLKYGDVVGVNTTKY	Peptide_020	63.3333	66	67.6667	59.3333	84.6667	63.6667	2913	4234.67	2859.33	4486	2736.33	3000	2439	1281.67	2940.67	441.667	2620.33	2812.33	1691.67	2413.33	1596.33	1531	3884	1948	4778.33	9893.33	7522.33	8237.67	3371.33	6489.67	3901	4417.67	1360.33	5011.33	7397	3456.33	2589.67	4756.33	1458.67	1641.33	2887.67	1511.67	9265.33	8916	3985.33	2634	1946.33
21	GDVVGVNTTKYPYRV	Peptide_021	111.333	126	96.6667	90	111	83	2600.33	2468	2972.33	3566.67	2437.33	2062.67	1746.67	964.333	1965	461.333	1728.33	2056	1257	1397.33	1025	1334	4718.33	1694.33	8537.33	12095	10410	5962.33	2379.33	4368.33	2673.33	1988.33	961	2779.67	3907	3117.33	1777	2019	1437.67	891.333	1365.67	943	4875.67	5315.5	1993.33	1351.67	1521.67
22	GVNTTKYPYRVCSMA	Peptide_022	54	65.6667	64.3333	61.3333	65.3333	57.6667	851.667	728	473	843.667	715.333	1799.67	578.667	424.667	706	209	691.667	563.333	766	1471.67	362.5	407.667	635.667	691.333	1892.67	1609	1444.33	2105.33	948.667	2355	873	536.333	222.5	1163.33	3756.67	751.333	299.667	464.667	236.667	209.333	337.667	225	1316	1369	393.333	257.667	411
23	TKYPYRVCSMAQGTD	Peptide_023	46.3333	49	50	49.6667	51	47.3333	1607.33	2859.33	1341	2940	2089.33	2841.33	1882	803	1517	280.667	1155	1731.67	1133.33	2152.67	1160	985.667	1432	1107.67	2905.67	5096.67	4504	3866	2136.33	3861.33	2390	1697	693.333	2385	1990	1895.33	748.333	1643.67	500.667	602.667	1022.67	576.667	3960.33	2667.67	1479.33	853.333	674
24	YRVCSMAQGTDLIRF	Peptide_024	95	232	166.333	114.333	336.5	172.667	3127	5581.67	3854	3681	3014	2614.67	2989	1542.33	4152.67	671.667	2099	2776.33	2127.33	2836.67	1537.33	1947.33	5025.33	988	9951	18669	11181	7621.33	2769	7610.33	5221.67	5647.67	1555.67	5669.33	3945.5	2249.33	5270	8115.67	1739	2083.33	3292.33	1883.33	10204.7	13075.7	3331	2406	1439.33
25	SMAQGTDLIRFERNI	Peptide_025	71	63.3333	76	79.3333	63.6667	61.6667	3141	4447.67	2667.33	4171.33	2522.67	2180	2697.33	1243.67	3885	388.667	1782.33	2059.5	1921	2746.33	1493.33	1884.33	4554.67	1866	5671.67	11357.7	8552.33	7013.33	3551.33	8189.33	3410	3830	1201.67	2502	7930	3199.33	1318	4854.67	995	1404	2729.67	1456.67	10149	8010.33	3670.67	2249	1855.67
26	GTDLIRFERNIVCTP	Peptide_026	85	86.3333	93.6667	93.3333	82.6667	67.3333	4857.67	6075	5030	6338	3316	2914.33	3024.67	1883.67	6128.33	838.333	2717.33	2923.5	3755.33	4827.67	2174.33	3155.33	7676.67	2693.33	8557.67	19892	15046.7	14147	6315.33	14970.3	6279	8260.67	2066	7428.67	18065	4869.67	4320	12128.3	4230	2733.67	6173.67	2998	19261.7	15634	6919.33	4666.67	4914.33
27	IRFERNIVCTPVKPI	Peptide_027	179	347.333	270.667	193	265.333	136.5	6672.33	7622.33	7372.33	8677	2817.67	2854.67	3428.33	2303	7142.67	1099	2751	4261	4775	5381.33	2527	3345.67	7246	2431	9171	15185	13699.7	12941	4924.33	16301.3	5048	7969	1894	5793	14641.7	2892	3117	10822	1976.67	2499.67	6261.33	2851.33	14686	14941.3	5878	4067.67	4255.67
28	RNIVCTPVKPINEDL	Peptide_028	52	45.6667	49	50.6667	51.6667	46.6667	3393	5462.67	1682	6198.33	3659.67	6104.67	3148	1176.67	3257.33	361.333	1654	3550	1790.67	4442	1736.67	1754	2031.67	1858.33	4895	9926	6807.33	5395.67	3742.67	7590	2926.33	2535.33	787	2008.67	2639.33	2658.67	652.667	1407.33	425.333	642	834.333	545.333	5514.67	3097.33	1637.67	726.333	505
29	CTPVKPINEDLDEGI	Peptide_029	42.6667	51	51	48.6667	49.3333	47	3171.33	8491	2663	8670.33	4946	6851.33	4592	1438.33	3304.33	327	1889.67	5256.67	1807.67	4987	1887.67	1984.67	2108.33	2137.67	3589	13005	7067.67	6154	4512.67	8382	3365.33	4339.33	1564	5915.67	3175	4480.67	1446	4953.67	1206.67	2076.33	3172.33	1500	11930.7	9353.33	5795.67	2728.33	1444
30	KPINEDLDEGIMVVY	Peptide_030	44.3333	49	51.3333	53.6667	52.6667	46	2108	3453.33	2411.33	4206.33	2595.67	2741.33	2269	1067	2196.67	375	1286.33	2036	1224.67	2441.67	1473	1556.67	2752	1476.33	3612.33	7679.33	6172.67	4804.67	2566.33	5574.33	2851.67	3390	1273.67	4793.67	4884.5	3277.33	2151.67	3511	1153.33	1684.33	2530.33	1360	9001.67	7732.67	3686.33	2340.67	1032.5
31	EDLDEGIMVVYKRNI	Peptide_031	119.333	158.667	128.667	122.333	136.333	105	4485.67	5716.33	4827	4757	3191.67	2812.33	2988.33	1426	5343.67	642.333	1958.33	2747.5	2548.67	3797.67	1957.33	2808.33	9301.33	2380.33	9693.33	19046	16699	10789.7	5209	11554.7	6186	8657.67	1870	9515	18298	4681.33	5300.33	10520.3	2125.33	2631.33	5546.33	2492	18190.3	19177.3	7698	4789	3100.5
32	EGIMVVYKRNIVAHT	Peptide_032	98	119.667	120	105	129.333	103	4504.67	5483.33	4339.33	5890.67	2837.67	2898	2494	1303.33	4705.67	866.667	3310	2373.5	2874.33	3155.67	1623.33	2430	5671.67	2292	7373.67	14599.7	11641	11791	4845.33	11683.7	6080.33	6997.33	1608.33	5937.67	14815	3696.33	4198	8479.67	1940	2020	4584.67	2377.33	15596.7	12670.7	5263.33	3999.67	4195.33
33	VVYKRNIVAHTFKVR	Peptide_033	1270.5	1832.33	1815	1655.67	1689.67	1739.33	5231.33	5639	4473	6508	3815.33	3005.67	3651.67	1581.33	5400.33	1353.33	4109.33	5192.33	2587.67	3063	2216	2910.33	14322	3908	14988.7	23286.7	22289.7	11569.3	4306.33	9646.33	5817	7245.67	2514.33	5997.33	14749.3	5813.33	3686.67	6330.33	3612	3093.33	3917.67	3215.33	12794	7162.33	4508	3834.67	5037
34	RNIVAHTFKVRVYQK	Peptide_034	717.333	741.667	708	683	746	751.667	5214.67	5030.33	3599.33	5388.33	2990.33	2823.67	2723.33	1387.67	4417.33	1236	5908.33	4084	2588	2639.33	1756.67	2451	9301	3326.33	8649	14249.7	12156.3	12382.3	3891.33	9645.67	5092.67	6024.33	2081.33	5610.67	11256	4551	2979.67	5977.67	2818.33	2577.67	4324.67	2824	14050	7507.67	3476.67	3295.33	4769.33
35	AHTFKVRVYQKVLTF	Peptide_035	124	177.333	151.333	122.333	221.667	163	2885.33	4726.33	3494.33	4814.67	2964	2634.67	2879.33	1275	3347	496.333	1672.33	3354.33	1646.67	2515	1609.67	1906.67	6484.33	1733.33	8130.33	13782.7	11775.7	6623	3222	7075.67	4271.67	5442.67	1470	5960.67	10146.3	3862.67	4227.33	6881.33	1678	1978.33	3529	1797	11465.7	13697	4867.33	3331.33	2812.67
36	KVRVYQKVLTFRRSY	Peptide_036	1745.33	1752.67	1857	1701.67	1311	2033.67	4680.67	5701	4101.33	5871	3640.33	2930.33	3999.33	1543.67	4676.33	1309.33	3461.67	5117	2507.67	3074.33	2038	2665	12261.7	3463.67	15387.3	22990.7	20850.7	10056.3	4397.67	8202.67	6698.67	7331	2594.67	6523.33	13151	6129.33	4383.67	6391	3243.33	3102.67	3821	3172.33	11988	9090	5264.33	4176.33	4841.67
37	YQKVLTFRRSYAYIY	Peptide_037	874	954.667	989	860.667	1030	1202.33	4340.67	5968.33	4164.67	5890	3469.33	2309.33	3348.67	1385.67	4868.33	1110	3185.33	3626.5	2595.67	2951.67	1910.67	2743.67	13388	3186.33	16441.3	27449	25031.7	13446.3	5208.67	9688.67	6950.33	8465.33	2103.33	5271.5	17025.3	5660.67	6221	8144.33	2550.67	2894	5124.33	2958.67	17627	12523	6881.67	5178	5490.33
38	LTFRRSYAYIYSTYL	Peptide_038	330.667	406	410	327.333	456.333	463	3715.67	5308	3937	5276.67	3163.33	2303.67	2890.33	1312.67	3980	835	3087.33	4415	2213.67	3170.67	1945	2583.33	10056.3	2756	9496.67	16396.3	16225.7	9689	4461.33	8966.67	6100.67	8701.33	1942.33	6413.5	15943.3	4832.67	6106	9103.33	2265.67	2923.33	5487.67	2773.33	16849.7	13148.3	6828.33	5071.33	3537.5
39	RSYAYIYSTYLLGSN	Peptide_039	132.667	165.667	167.333	144.667	217.333	146.333	3324.33	4676.67	3888.33	5116.67	2813	2217.67	2585	1197	3199.67	708.667	3402.33	3818.67	2097.67	2868	1782.33	2190.67	5533.33	2216	5493	10138.3	9019.33	8836.33	3990.33	8603	5570	7383.67	1707	10762	13648.3	4165	4763.67	8687	2032	2633.67	5357	2538.67	16030	12532	6075.33	4660	2838.5
40	YIYSTYLLGSNTEYV	Peptide_040	87	101.667	99	100.333	160	119.667	3344.67	4882.33	4335	3877	2711.33	2231	2571	1368	3257	620.667	2702.67	3717	2115	3098.67	2012.33	2320.67	4937.67	2051.33	5323.33	10266	9371.33	9695.33	3875.67	8013.33	5380	7660	1847	6402	13930.7	4445.67	5685	8487.67	2040.67	2925	5711.33	2676	15790.7	16233	6401	4851	2747.5
41	TYLLGSNTEYVAPPM	Peptide_041	45.3333	51	51.3333	47.3333	55	48.3333	2133.33	3288	1662	3895	2623.33	3341	2048	1109.67	2018.67	336.333	1461.33	2641	1550.67	2264.33	1650.33	1473.67	1786.33	1501.33	3310	7640	5965.67	5415.67	2991.33	5868.67	2836	3101.67	1105.33	3867.67	4148.33	2953	1385.67	3011.67	718.667	1225.33	1859.33	1216	7835	5272	2430.67	1567.67	1161
42	GSNTEYVAPPMWEIH	Peptide_042	43	50.6667	48.3333	48.3333	53.3333	47.6667	3083.67	5447.33	2526.67	6107.33	3405.33	5316.33	3102.67	1304.67	2975	367	1620	2542.5	1615.33	3950.33	1946	1779.33	2208	1947	3993	10622.3	7790	6511	3903	7980.33	3208.67	3385.67	1276	5441	3953.67	4106.67	1244	3151.33	4723	1282	1708	1194.33	9546.67	4289	3118.33	1725	1137.33
43	EYVAPPMWEIHHINK	Peptide_043	44.3333	46.3333	50	50	51.6667	48	3010.33	3931.33	1679.67	4581.33	2731	5352.67	2420	1075	2273.67	324	1605	2838	1550	3149.67	1632.33	1431.33	1910	1838	4630.67	9310.33	7894.67	5888.67	2930.33	6457.67	2687	2069.67	781.667	2590	2160.67	2338.33	1445.33	1351.67	6766.67	556.667	828.667	553	4818	4213.67	1478	989.667	1081.33
44	PPMWEIHHINKFAQC	Peptide_044	52.6667	63.3333	58.3333	59.3333	61.6667	49.6667	4403	7531	4227.33	7255.33	4239.67	6278.67	3946	1844.67	4748.67	439.333	2902.33	4316	2094	4775	2440	2246.67	3360.67	2293	5898	15606.7	10668.7	9552.67	4703	10052	4022	4404	1646	5373	6099.67	4357	4504	4521.33	6068.33	1612	2865.67	1479.67	10512.3	11001.3	4435.33	2616.33	2134.33
45	EIHHINKFAQCYSSY	Peptide_045	108.333	121	112	100.333	146.667	115.333	4454.67	6045.33	5343.67	7083	4399	3785	3601.33	1929.33	5235.33	678.333	2630.33	3544.5	2179.67	3765.33	2259.33	2874	11711.7	2847.33	12682.3	30685.7	26128.7	12930.7	5312	11266.7	5938.67	7739	2285.33	8486	17916.3	7324.33	9030.33	7951.33	2901.33	2966.33	4459	2757	16374.3	14719.7	6909.33	4998.33	4242.67
46	INKFAQCYSSYSRVI	Peptide_046	832.5	1485	1307.67	1109.67	1628.67	1616	6624	8474.67	6602	8777.33	4876.67	3510.33	4514	1927	7108.33	1416	4089.67	6784	3363.33	4696	2714.67	3870.33	20567	4161.67	21485	42768.7	41870.7	17992.7	7355	15574	9844	13235.7	2932	11430.7	27244.3	8248.33	10162.3	14309.7	4049	4696.33	7665.67	4224.67	24309.7	18424.3	9120.33	7868.33	8446.33
47	AQCYSSYSRVIAGTL	Peptide_047	373	713	391	494.667	1040.67	696	4996.33	7130.33	5548.33	6986.67	4166.33	3049	3868.67	1659.67	5939.33	913	2646.67	5497.67	2894	3813.33	2295.33	2980.67	14744	3147.67	14643.3	30177.3	26202	13926	6030.33	12952.3	7995	11440.7	2734.33	11348	22762.7	6330.67	7799.33	12942	3067.33	3786.67	7800.33	3527.33	22507	18820	7344.33	6251.67	7995.67
48	SSYSRVIAGTLFVAY	Peptide_048	58.6667	71.6667	70.6667	63.6667	67.6667	77.3333	1997.33	3127	2093	3177.67	2123	2058.33	2163	956.667	2364.67	368	1530.33	2053.5	1333.67	1894.67	1378.67	1381	3568	1551.33	4339.33	7626.67	6535.67	4640	2356.33	5036.33	2798	3290	1000	3009.5	5269.67	2706	2044.33	3490.33	970	1346.33	2399.67	1166	8264.33	7060	3536.67	2120.33	926
49	RVIAGTLFVAYHRDS	Peptide_049	128.667	162.667	171.667	154.667	190.667	185.333	2818.67	3820	2951.67	3822.67	2162.67	1797.33	2271.67	1054.67	3117.67	637.667	2411.33	3097.33	1919.33	2285.33	1507.33	1908.67	5861	2084	6080.67	10646.3	9556.33	7269.33	3372.67	6915	4845.33	6733.33	1421	8198	10835.7	3348.33	3695.67	6587	1480	2060.33	4002.67	1911	11477	10267.3	4706.33	3839.33	2400
50	GTLFVAYHRDSYENK	Peptide_050	70.6667	73.6667	84	78.6667	84	89	1663.33	2466.33	2310.67	2743.33	1387.67	1335.67	1688	687.333	1526	349.667	4109.67	2096	1176.33	1403	827.333	1077.33	1483	1109	2230.67	4345	3376.67	4708.67	1997.67	3493.33	3792.67	2356.67	819.667	4493.5	5240.33	2093.67	1799.67	2522	949.667	993	1847.33	1177	6498.33	4524	2335.33	1956	1691.33
51	VAYHRDSYENKTMQL	Peptide_051	62.6667	72	75.6667	66.6667	80.6667	60.3333	2593.33	3637	2798.67	4536.33	2916.67	3649	2144	1038.5	2498.33	474.333	2482.33	2889.33	1780.33	2706.33	1609.67	1588.67	3232.33	1215.5	4277.33	12096.7	7694.33	6495.67	3508	6402	3675.67	3060	1305.67	4438.5	6219.67	3456.33	3610.67	2546.67	1608.33	1370.67	1801.67	1370	6445.33	5754	2206	1791.67	1801.33
52	RDSYENKTMQLMSDD	Peptide_052	48.6667	45.3333	53	43.3333	46.6667	42	2223.67	3689.67	1703	4292	2599.67	3872.67	2442	1028	1934.33	335	1281.33	1880.5	1359.33	2929.33	1598.67	1274	1653.67	1038	2849	6894.67	5114.67	4203.67	2467.33	5181	2552	2779.33	965.667	3325.67	2615.67	2651	815	2169.33	630	1017	1406.33	812	6313.67	3435.33	2243	1311.33	760.667
53	ENKTMQLMSDDYSNT	Peptide_053	47	45.6667	48	44	45.6667	43.3333	2302	3960	1749.33	4566.33	2999.67	4413	2621.67	1118	2000	305	1392	1894.5	1350.67	3215.33	1676	1291	1593	1536.67	3007	6905	5543	4548.67	2867.33	5702	2711.33	2845	1005.33	3513	2766.67	2992.33	704	2423.33	631	1037.33	1459	881.667	6903.33	3427.33	2521.67	1396	838.333
54	MQLMSDDYSNTHSTR	Peptide_054	42.3333	46.3333	51	47.6667	48	48.6667	1821.67	2735.33	1201.67	3626.67	2136	3969.33	1784.67	696.333	1492.67	266.333	1260.67	1100.5	1213.33	3071.67	1110.33	989	1470	858.5	3305.67	5739	4288	3867	2303	4866	1692.67	1386	530.333	1872.67	1702.67	1958	457	1360.67	456.333	512.667	804.667	512.667	3863.33	1863	1129.33	683.333	530
55	SDDYSNTHSTRYVTV	Peptide_055	73.3333	94	89	73.3333	82	60	2848	3808.67	2731.33	4633.67	2907	2975.33	2439.67	1095	3288	455.333	1555.33	2059.5	1518.33	2794.67	1569	1798.33	6905	1817.33	7366.33	16857.7	13297.7	60160	3367.33	6447	2810	3026.33	1041.33	4352.33	5946.33	3554.67	1885	3231.67	1159.33	1155.33	1866.33	1221	7792	6291.67	2929	2063.33	1386.67
56	SNTHSTRYVTVKDQW	Peptide_056	124.667	143.667	124	115.333	133.667	90.3333	3903.67	4479.33	4300.33	5763.33	3637.33	3568	2714.33	1389	4099.33	545.333	1949.33	2429.5	1952	3272.67	1684.67	2123.67	8357	2385.33	9314	24156.7	19303	48465	4265.33	8454.33	4155.33	5250.67	1738	5455.67	10765.3	5524.67	4291.33	4458.67	4172	1617.33	2680	1834	10163.3	8954	3769.67	2633.67	2037
57	STRYVTVKDQWHSRG	Peptide_057	479.5	1235.33	582	674.667	1050.33	1045.67	4748.33	7633.33	6216	6929.33	4599.67	3768.33	3832	1722	4814.67	1146.33	3889	4594.33	4928.33	3152.67	2156	2843	12626	3212.67	13452.3	36463.3	30912.7	12051	4583.33	7383.33	6177.33	7519.33	2934.67	7117.33	13566	7523.67	7879.67	6076	5188.33	2919.67	3625.67	2676	10145.3	11643	4828	4085	4809.33
58	VTVKDQWHSRGSTWL	Peptide_058	126	180	133	96.6667	157	101.333	4270	4700.67	4543.33	5795.67	4216.33	4331.67	3105.67	1542.67	3855	569.333	2687.67	3653.67	2046.33	3033.33	1789	2039.33	6026.33	2448	8774	22532.3	17398.3	9664.67	4317	7794.33	4195	4585.33	1928.33	7191	6493.67	6056.33	5328.67	3354.67	56856	1429.67	1960	1534.33	7503.67	7833.33	3237.67	2468	2918
59	DQWHSRGSTWLYHET	Peptide_059	78.3333	88	80	83.6667	112.667	79.6667	3266.67	4024.33	3016	4382.67	3036	2837	2827	1310	3135.33	428.667	3463.33	3008	1606.67	2489.33	1471	1566	3902.67	1752.33	5962.33	13265.3	10550.3	7749.33	3131.33	6480	4248.67	3923.33	1514	4815.67	7061	4099	2611.67	3642.67	2121.67	1529	2077.67	1232	7832.33	7759	3090.67	2292.33	2200.33
60	SRGSTWLYHETCNLN	Peptide_060	76.3333	75.6667	77	78.6667	79.6667	66.3333	3559.67	4897.67	3257.67	5386.67	3222.33	4178.33	3194.67	1474	3980	411	2624	3029	1913	3356	2114	1959.33	2956.33	2138.33	5052.67	12219.3	8950.33	7279	4089	7835.33	3498	4011.67	1733.67	5106.33	6308	4302.33	2120	4150.67	1541	1728.33	2500.33	1302.33	10553	7395	3903	2497.67	2114.33
61	TWLYHETCNLNCMVT	Peptide_061	57.6667	57	67.6667	66.3333	66.6667	59.6667	4721.67	6682.33	3750.33	5595.33	3589.33	4302.33	3430.33	1947.33	4989.33	521.667	2427.67	2967.5	2991	5571	2345.33	2320.33	3404	2273.67	5190.67	14497.3	9633.67	10461.3	5517.67	11387	5283	6696.33	1963.33	6530	14946.3	4461.33	4764	10421.7	1944.33	2664.33	5109.67	2563.33	16033.3	15259.7	6922.33	4576	4579.67
62	HETCNLNCMVTMTAA	Peptide_062	47.3333	43.6667	49.6667	46.6667	49.3333	50	1467.33	2373	1028	2411.33	1537	1860.33	1575	689.667	1322.67	287.667	1128.67	930	1121	1527	960	885.667	1434.67	593.5	2534.67	4569.67	3674.67	3316	1791.67	3865.33	1902.33	1726.67	598	2255.33	2305	1828	408.333	1672	439	686.333	981.667	657	4403.67	2180.67	1387.67	850	539.667
63	NLNCMVTMTAARSKY	Peptide_063	124.333	135	137	115.667	124.333	83	2419.67	3242.67	1417.33	2549	1333.33	2474.67	1895	852.667	1694	457.333	2536.33	1477	1559.67	1955	970.667	936.333	1080.67	1157	2619	3701.67	3668.67	3578.67	1300.67	3080	1682.67	2001.67	761	1491.67	1767	1030	1288.67	1955.67	1062.67	671.333	1160.5	608.667	2406.67	3154.67	3654.33	2495	1284.67
64	MVTMTAARSKYPYHF	Peptide_064	920.5	2879.33	1878.33	1490.33	2190.33	2223	9979	8163.5	10655.3	10274	5834	7807.33	8515.33	4225.33	8598.33	3297.33	8246	8353.67	6062	5446.5	6264.33	5282.33	9477.33	6574.67	11142.3	20412.7	15642.3	10947.3	5172.67	8027.33	9909	10677	9195.67	10723.7	10377	8777	18122.3	11284.7	8625.67	7302	5503.67	6360	10311	15457.3	8645	7665.33	8250.67
65	TAARSKYPYHFFATS	Peptide_065	1408	3673.33	2815	2328	3654.33	4048.33	8787.67	11249.3	10109.3	11302.3	6888.67	6451.67	7122.33	2912.33	10971	3101.67	5930.67	8999.33	5767.67	7383.67	5369	5777	28293.3	6926.33	28207.3	55294.3	48134.7	15022.3	7446.33	11700	14971.7	16480	9338	14734.3	28309	12927.7	19696.7	17319	9178.67	8650.33	9076	8210.33	22102.3	18612.3	12852.7	11299.7	12430.7
66	SKYPYHFFATSTGDV	Peptide_066	59	67.6667	68.3333	68.6667	71	63	3684.33	5760.33	4281	5763.33	3609	3971	3188.67	1472	4319.67	445.333	1786.33	3745.67	2205	3899	2158.33	2171	3796.33	2240.33	4724.33	13600	9071	8860.67	4255	8609.33	4458.33	6062.67	1784	6941	11333.3	4453	3692.33	7795.67	1749.33	2400.67	4374	2341.67	13867.7	13061	6227	4111.33	2109
67	YHFFATSTGDVVDIS	Peptide_067	42.3333	51.6667	49.6667	48	51	51.6667	2011.33	3482.67	2157.33	3602.67	2121	2516.67	2149.67	897.333	2153.67	317	1127	1674	1222.33	2120.33	1395.33	1321.67	2748.33	1332.33	3660.67	7319.33	5775.33	4317.33	2255	4777.33	2944.67	3410.33	1142.33	4799	4429	2923.67	1905.33	3446	1051	1430.33	2186.67	1181.67	7420.33	6638.67	3441	2090.33	897.5
68	ATSTGDVVDISPFYN	Peptide_068	45	47	50	47.6667	51.3333	58.5	2136.33	3773	2092.67	4002	2487.67	3268	2458.33	1098.67	2087	365.667	1432	2734	1264.33	2496.67	1632	1401	2336.67	1593.67	3355.67	7586.67	5865.33	4327	2453.67	5411.67	3199	3584	1267.33	5240.67	3909.67	3149	1761.67	4111.33	1190.67	1735.33	2526	1222.33	8947.67	6849	3893.33	2239.33	947.5
69	GDVVDISPFYNGTNR	Peptide_069	56.6667	52	55	49.3333	53.3333	49.3333	2256.67	4000	2210.67	4083.33	2620.67	3253	2392	1149	2262.67	349.667	1372	2716	1313.67	2733.33	1596.67	1500.33	2510.33	1552.67	3616.67	7892.33	6077.33	5316.33	2777.33	6185	3117.67	3739.67	1296.67	5109.67	4496.33	3554.67	1413	3898.67	1076.67	1537.33	2279.67	1216	8778	5537.67	3392	2116.67	1466.33
70	DISPFYNGTNRNTSY	Peptide_070	44.6667	64	51.6667	51.6667	57	47.3333	2309.67	3828	2390.67	8351.33	3009.67	3439	2347	1135.33	2360	425.667	1473.67	2749	1364.33	2414.33	1510.33	1463	3042.67	1139.5	4328.67	8876.33	7423.67	5999.33	3183.33	6351	3266.67	4415.33	1411.67	5176	4340.67	4160.33	1628.67	3132.67	1196.33	1235.67	1805	1385	7999.33	4010.67	2588	1821.67	5733
71	FYNGTNRNTSYFGEN	Peptide_071	62	62.3333	57.3333	60.6667	63	55	3045	5912.67	3047	5607.67	3906.33	4323.67	3609.33	1480.33	3000.33	453	1553.33	3872.67	1608	3256	1889	1844.33	3324	1837.67	4679	12483	8398	6620.67	3695.33	7830.33	3232	4726	1703.33	5941	5900	4438	2882.33	5117.33	1734.67	2016.33	2868.33	1617.33	10629	7764.67	4183	2637	1906.67
72	TNRNTSYFGENADKF	Peptide_072	55.6667	56	57.6667	56.3333	51.3333	52	2656.33	4659	2208	4067.67	2827.67	3412	3045.67	1303.67	2978.33	370.333	1710.33	2518	1606.67	2478.67	1806	1459.67	2913.33	1728.33	4412.33	11023	7873.67	5223.67	3265.67	6568	3163.67	3714.67	1327.67	4596.67	3664.33	3765.33	1982.67	4003.67	2107.33	1507.67	1996.67	1231.33	8957.33	5748.67	3747	2208.33	1369.33
73	TSYFGENADKFFIFP	Peptide_073	49.3333	88.6667	71.3333	76	104	74	2530.33	3787.33	3103	3580.33	2430	1999.67	2539	1269.67	3253.67	635.667	1620.67	3607.33	1527	2564	1577.67	2128.67	7958.33	2116	6148	14210	12746.3	6661.67	3112.33	7918.67	3815.67	5369.33	1394	6093	8927.67	3849.33	3566.33	5287.33	1552.33	2069.33	3418.67	1610	13273.7	12312	5197.33	3481.33	1384.5
74	GENADKFFIFPNYTI	Peptide_074	46	55	56	50	59.3333	47.3333	2009.33	3278.33	2114.67	3329.67	2086.67	2174	2106	1034.67	2241.67	352.333	1270.33	2605	1290.67	2147	1401.33	1409.67	3202	1322.33	4046	8408	6864.67	4599.33	2344	5136.33	2835.33	3207	1103.67	4561	4700.67	2903.67	1740.67	3655	958.333	1513	2164.67	1166.33	8254.33	6412	3462	2161.33	913.5
75	DKFFIFPNYTIVSDF	Peptide_075	41.6667	56.3333	51.6667	56.3333	68	54	1868	3256.67	2391.33	3227.67	1800	2032	2037.67	1010.33	2076	370	1202	2726.67	1199.67	2033.67	1440	1420.33	3377.67	1281	4237.33	8264.67	7092.33	4572.67	2283.67	4566.33	2717.67	3523.67	1204	5209	5445.67	2727	1912.67	3293.67	1070.33	1402	2396	1021.67	8320.33	7780.33	3808	2349.33	1091.5
76	IFPNYTIVSDFGRPN	Peptide_076	45.3333	57.6667	58.3333	48.3333	69.3333	51.3333	2383	3736.67	2843.67	3794.67	2315	2556.67	2226.33	1258.33	3057	444	1414	2891.33	1416.33	2547	1640	1715.33	4222.67	1701.33	4349	8807.67	7438.67	5436.33	2528.33	5403.33	3290	4586.67	1330.33	6911.67	7648.33	3245	2620	5104.33	1314	1753.67	2973	1363.33	9172.67	10164	4233	2770.33	1333
77	YTIVSDFGRPNAAQE	Peptide_077	43.6667	52.3333	51.3333	45.6667	55.3333	50.3333	2529.67	4177.33	2715.33	3473.33	2585.67	3061	1997.33	1123	3344.33	372.333	1381.33	1692	1687.67	2806.33	49555	1712.67	2077.33	1572	3455.33	7752.33	6110.33	6031.33	3399.33	6636.67	3512	8066	1304	9276.67	7861.33	3227	1436.33	4829.33	928	1337.33	2397.33	1279.67	11268.3	15872.3	3719.33	2532.33	1779.67
78	SDFGRPNAAQETHRL	Peptide_078	46.3333	54	51.6667	46.3333	48.6667	46.3333	1760.67	2381.67	1565.33	2631.67	2168	2551.67	1773.67	694.667	1562.33	294.667	1264.33	1009	1234.67	1804.33	8857.67	972	2562.67	1188.33	3977.33	7257.33	5695	3632.33	2054	3913.33	1787.67	1655	618.667	2369	2241.33	2190	579	1454.33	637.667	596.333	903.667	597.667	4423	7204.33	1481.67	836.667	857
79	RPNAAQETHRLVAFL	Peptide_079	170.5	450.333	345.333	245	462.333	302.667	3339	5110	4082.67	4545	3304.33	2398	2725.67	1120.33	3787.67	624	1731	3510	1758	2844.67	1886.33	2150.33	14417	2193	13876.7	26739.3	23068.7	7064	3413	7149.33	4539.33	7283.67	1589.33	7050.67	11564	3939.33	4242.67	6399.67	2105.67	2367.33	4078.33	1886.67	12243.7	12235	5570	3749.33	2520
80	AQETHRLVAFLERAD	Peptide_080	59.6667	80.6667	68.3333	61	76	60	2074.67	3329.67	2609.67	3304.67	2342	2264.67	2147	896	2295	409	1247.67	1841	1204.33	1963.67	1359.33	1348.67	4804.67	1481	5556.67	58269	8513.33	4814.67	2249.33	5501.33	3223.67	3586.33	1126.67	4789.33	5589.67	2965	2030	3426.67	1138.33	1327	2099	1206.67	7622.33	5721.33	3186.33	2096	2565.67
81	HRLVAFLERADSVIS	Peptide_081	117	206	156.333	139.333	210	153.667	2829.67	4260.67	3140	4244.33	2722	2423.33	2369.33	1017.33	3230.33	502.667	1724	2225	1387.67	2223	1439.67	1882.67	7178.67	2215.33	9189.33	43064	15056.7	5795.67	2846	6721	3630.33	4340	1265.33	4848	7184.67	3357.33	3107.33	3895.67	1480	1389.33	2095	1251.67	7483.33	6544	3463	2188	2296
82	AFLERADSVISWDIQ	Peptide_082	49	58	58	52	63	49.3333	2211.67	3674	2491.67	3825	2260.33	2426.67	2410	1107.67	2492.33	361.333	1268	2796.67	1251.67	2178	1439.33	1443.67	2714.67	1567.67	4224	8265.67	6586.33	4707.33	2493.67	5687.67	3275	3399.33	1248.67	5097.33	4910.33	3312	2050.67	3454.67	1244.67	1376.67	2077.67	1199.33	7779.67	5810	3149	2006	1465.67
83	RADSVISWDIQDEKN	Peptide_083	47.3333	55	56	54	56.6667	46.6667	2753.67	4654.67	2508.33	4846.67	3720.33	4313	3037.67	1319.67	2473.67	636.667	1566	3419.33	1435.33	3344.33	1713	1498.33	1880.33	1612	3508.33	9325	6544.67	5239.67	3240.67	6846.67	3229	3426.33	1326.33	4764	3824.67	3452	1584.33	3905.33	956.667	1487.33	2194.33	1023.67	8660.33	6153.33	3760.67	1892.67	1330.33
84	VISWDIQDEKNVTCQ	Peptide_084	47.3333	51.3333	54.6667	55	53	52.3333	2139.67	3282.67	1516	2935.33	1983.33	2858.67	2290.33	1121.33	2139	308.667	1529	2574.67	1434	2542	1546	1359.67	1673.33	1450	3439.67	7959.33	6216	4820.33	2829	5286.67	2638.33	3057	1069.67	3395.67	2711.67	2816.33	1330.33	2588	663.667	1074	1447	875	6582.67	5003.67	2905.33	1551	958
85	DIQDEKNVTCQLTFW	Peptide_085	71.6667	75.3333	84	75	83.6667	76.6667	2989	4819.33	3059.33	3870.33	2712.33	2855	2629.33	1325	3705.33	440.667	2376.33	2569	1938.33	3401	1703	2214.67	5256	2013	5858	13565.7	10434.7	8026.67	3756.33	8874.67	3838.67	5183.67	1493.33	5008.33	8984	3732.33	3832	5894.33	1553	2187.33	3937	1720.67	11093	12010.7	5087.67	3273	1722
86	EKNVTCQLTFWEASE	Peptide_086	55.6667	71.3333	85.6667	76.3333	75	73.3333	3418.67	5865.67	4570.33	5568	3330.33	2996.33	3074.33	1639.67	4432	566	2069.33	4009.67	2862.67	4697	2257.33	2547	4750	2379.33	5375	13638.3	10699	11429.3	5108	10033.7	5343	8206.67	2051	8588.67	16070.7	4085.33	5328	9803.67	2118	3234.67	5897	2853.33	17666.3	19746.7	7665.67	5428.67	3069
87	TCQLTFWEASERTIR	Peptide_087	49	55	56	49.3333	54.6667	50.6667	1881	2826.33	1991.67	2925.33	1913.33	2358	1964	855.333	2047.67	412.667	1380.67	2384.33	1259	1901.33	1360	1272	3776.67	1311.33	4529.33	7760.33	6875.67	4030.33	2045	4733.33	2609.33	2659	945.667	3995.67	4096.33	2642.33	1273	2787.67	925.667	1083	1680	993	6502.33	5336	2904	1695.33	748.5
88	TFWEASERTIRSEAK	Peptide_088	56	53.3333	58.3333	50	62.6667	53.3333	1898.33	2660	2004.33	2741.67	1789.67	2028.67	1719	869.333	1822.67	341	2322.67	1427.5	1269.33	1897.33	1166.33	1242.33	2208	1144.67	3163.67	5606.67	4924.33	4203	2126	4533.67	2828.67	2561.33	773.333	3263.67	3905.67	2296.33	1174.67	2634.33	933	986	1655	925.667	5378.33	4733	2284	1421.67	1208.67
89	ASERTIRSEAKDSYH	Peptide_089	50.3333	55.6667	49.6667	49	54.6667	53	2327	3978	2203.67	3636.67	2591	3172.67	2286.67	1064.67	2211.33	315.667	1426	1698	1395.33	2451.67	1542	1367	2476	1389.33	3612.67	7718.33	5988.33	4515	2629.33	5012.67	2951	3147	1076.33	3880.33	4163.33	3001.67	1707.33	2562	895.667	1156.67	1583.33	1088.67	6371.67	4754	2977	1710	813
90	TIRSEAKDSYHFSSA	Peptide_090	74	100.667	93	84	115.667	90.6667	3005	4824	3579	4382.33	3318	3368	2655.33	1354.33	3250.67	431.667	1559.67	2346	1667.33	3312	1706.33	1777.67	5089.33	2189.67	5862	13860.3	11328	7533.33	3504.33	7231.67	4425.67	6149.67	1723	6607.33	12561.7	4423	5685	4279.33	2366.33	2073.67	3249.67	1772.33	9951.67	10301.3	4230.33	2974	2051
91	EAKDSYHFSSAKMTA	Peptide_091	47.6667	48	46.6667	49.3333	50.6667	48.6667	1891	3264	1423.67	3091	2280.33	3050	2194.67	827.667	1666.67	298.667	1168	1334.5	1258.33	2304	1281.67	1087.33	1545	1234.33	2789	5651.67	4430	3945.67	2272.33	4732.67	2459.33	1756	626	2685.67	2355.33	1947.33	740.333	1895	552	658.333	1069	674	4538.33	3488	1846	1086.33	737
92	SYHFSSAKMTATFLS	Peptide_092	109.333	121.333	113.667	105.333	135.667	110.667	3916	5204.33	3936.33	5105	3080	10763	2903	1437.33	4073.33	541	1934.67	3512.67	2186.33	3150	2004.33	2069	4798.33	2167.33	6242	13301.7	9283.33	8278.67	4036.67	9915.67	4722.33	5758.33	1631.67	6583.33	11111.3	3681	2958	8001	1776.33	2379	4796.33	2024	14079.3	12896.3	5073.33	3073	3294.33
93	SSAKMTATFLSKKQE	Peptide_093	55	55.3333	60.3333	60	63	56	1334.67	1205.67	799.667	5256.33	1054.67	1492.67	896.333	467	1020	231	1168.67	872.333	1859.67	1315.67	854.333	671	933.667	796.333	2102.67	2712.33	2289.33	3184	1511.33	2877.33	1162.33	1076	358.667	5857.33	2588	725.333	528.667	1097.67	457	445	644.333	355	2597	3568.67	743.667	495.333	685
94	MTATFLSKKQEVNMS	Peptide_094	47.3333	48.3333	51	51	50.6667	45	1718.67	3320.33	1629.33	3132	2244	2607	2099.67	864.667	1789.33	339	1225.67	2046	1200.33	1913.67	1186.33	1043.33	1755	767	3130	5609.67	4488.67	3704	1999	4520.67	2140	2054	784.333	3236.33	2665	2154.33	818.333	2062	616.667	888.333	1353.33	724.333	5097	3157.67	2129.67	1122	748.667
95	FLSKKQEVNMSDPVL	Peptide_095	44.6667	46.3333	48.6667	46	50.3333	50	1880.33	3157	887.667	3276.67	2056	3696.67	2545.33	802.333	1788	273.667	1334.33	2015.67	1392.67	2203.67	1633.67	1076.67	1339.67	1210.67	3669.67	8691	5445.33	3939	2632.67	5908.67	2251	1739	548	1879.67	1254	2006.67	502.333	1259.33	343.333	516	826.667	511.667	3973.67	2025.67	1280.33	671	456.333
96	KQEVNMSDPVLDCVR	Peptide_096	42.6667	49.3333	49.3333	48.3333	50	48	1419.67	2285.33	1383.33	2292.33	1713	2029.67	1779.67	814	1652.33	328	1219.67	1326	1068	1604.67	1080.33	1001.33	1888.67	800.5	3100.33	6009.67	4747.33	3607.33	2005.67	4240	2208.67	2045.67	703.667	3035.33	2558.67	2071.33	865	1830	542.667	855.667	1135	682	4681.33	3417.67	2081	1104	727.667
97	NMSDPVLDCVRDQAL	Peptide_097	46	48.6667	47	43.3333	48.3333	50	1529.67	3032.33	1356.33	3075.33	1938.67	3038.67	2175.33	896.333	1771	321.333	1244	1347	1345	2369	1398.67	1187.33	1725	877	3392.67	7179	5843	4191.33	2503	4302	2392.33	2447.33	858.333	3212	2128.33	2278	859.667	2051	586.667	865.667	1237.33	744	5197.33	3686	2290.67	1235.33	734.333
98	PVLDCVRDQALNKLQ	Peptide_098	42	45.3333	45	47.6667	53.6667	46.3333	829	947.667	771.333	1063	692.667	908.333	692.333	348.667	585.667	189	821	551.333	695	891.333	549.333	498	1047	795	2449.67	2255	2515.33	2394.67	1044.67	1865	1282.67	889	329.667	1223.67	914	1047.67	747	1395	457.333	380	528	457.667	2456	2391.67	947.667	490.333	397.5
99	CVRDQALNKLQQIFN	Peptide_099	51.5	51.3333	51	53	50.6667	51.6667	1283.33	1990.67	1495.67	2032	1294.33	1817	1360.67	642.667	1267	323	1071.33	1049	1042	1332	982.667	863.667	3628.67	1010.33	4053	5785.67	5216.33	3181	1498.67	3139	1944.33	1878.67	675.333	2839	2296.67	1973.67	753.667	1685.67	664.667	715.667	1065	688.667	4132.33	3167.33	1854.33	998.333	474
100	QALNKLQQIFNASYN	Peptide_100	42.5	46	47.6667	45.3333	52.3333	47.3333	1230.67	2047.67	1297.67	1907.33	1335.67	1822.67	1278.67	642.667	1172	309.333	967.667	844	870	1142.67	847.667	768.667	1565	857.333	2428	3421	3105.67	2571.67	1283	2878.67	1788	1719.67	658.333	2922.67	2337.33	1881.67	737.333	1730.67	579	803.667	1162	726.667	3993.33	2781	1843.67	1089.67	671.667
101	KLQQIFNASYNQTYE	Peptide_101	61.3333	73.6667	65.6667	65.3333	93	75	4255.33	6906	5003	5286.67	3303.67	3613.33	3069.67	1680.33	4716.33	633	1758.33	4442.33	3027	4479	2634.67	2518.67	4290	2386	4997.67	12307.3	8971.33	12139.7	5295.67	11990.3	6886.33	12913	2678.33	11357	21699.3	5365.67	7355	16056.3	2947.33	4011.67	9371	3978	21563.7	24363	9810.67	6903.67	5238
102	IFNASYNQTYEKYGN	Peptide_102	43.3333	48.6667	47.3333	48.6667	54.3333	50	1662	2954	1964.33	2878.33	1886	2437	1970.33	790.333	1573.67	353	1415.33	1569	1008.33	1766.67	1230.33	1130.67	2599	1210	3138	5277.67	4312.33	3415.33	1740.33	4202.33	2302.33	2447	811.667	4073.33	3707.67	2326.33	1413	3006.67	898.667	1203.33	1806.67	1002.33	6640.33	4643.67	2771.33	1563.33	933.333
103	SYNQTYEKYGNVSVF	Peptide_103	57	79.3333	64.3333	76.6667	101.667	60.6667	2318.33	3663	2622.33	3270	2171.33	2151.67	2287	1038	2057.33	411.667	1357.67	1938	1430	2314.33	1410.33	1338.33	2855.33	1358.67	3724.33	8124.67	6087.33	5433	2380.33	5784.33	3090.67	4362.33	1305.67	5401.67	6648.33	2937	3039	5477.33	1536.33	1891	3236	1539.33	9479.67	10412	4061.33	2745.33	1585.5
104	TYEKYGNVSVFETTG	Peptide_104	78	83.3333	88	96.3333	94.6667	88	3041.33	4589.33	3953.67	4309	2672.67	2422.67	2748.33	1380	3457	587	4464.33	3224	2067.67	2713.67	1454.67	1875.33	3919.67	1242	5149	11787	8144.67	9753.67	4275.67	9702.33	6102.67	5729	1628.67	7180.67	12555.3	3836.67	3309	6602.33	1742.33	2242	4630.67	2577.67	15173.7	11141.3	5367.67	4146.67	3666.33
105	YGNVSVFETTGGLVV	Peptide_105	48.3333	56.3333	56.6667	57	59	55.3333	2614.33	4200.67	3070	3588	2338.33	2413	2239	1131	2519	413.333	1228	2623	1635.33	2519	1707.33	1688	2983.33	1855.67	4155	7895	6343.33	5660.67	2655	7831	3152.67	4622	1441	5289.33	6167	3134	3519.67	5385.33	1454	1925	3452	1448.33	10301.3	13398.7	3865.33	2576.33	1234
106	SVFETTGGLVVFWQG	Peptide_106	78	102.333	99.6667	100.667	118.667	87	2853.67	4260.67	3369.33	3584.33	2437.33	2055.67	2394.67	1132.33	3015.33	555.667	2775.67	3368.67	1872	2225.67	1444.67	1801	3793.33	1798.67	5102	9365	7656	7164.67	3218	7943.33	4567	6593.33	1443.33	6554.33	10301.7	3265.33	4114.67	7173.67	1628.33	2083.33	4559.33	1955	12931.7	13957.3	4955	3598.33	2595.5
107	TTGGLVVFWQGIKQK	Peptide_107	97.6667	124	137.667	129.667	126.333	113	3036.33	4299	2991	3664	2069.33	1549.67	2219.67	1234.33	3975.67	574	2179	3096.67	2173.67	2147.67	1374.33	2084.67	4287.33	1901.33	5564.33	9724.33	9163.67	7913.67	3619.67	8186.33	4758	9375.33	1492.67	5811.67	10183.3	3288	2764.67	7415.33	1563	2502	4165.67	1931.33	11211	10303	5046	3918	2333
108	LVVFWQGIKQKSLLE	Peptide_108	74	94.6667	91.6667	84	92.3333	82	2886.33	4912.33	3635	4521.67	2944.33	2437	2809	1465.33	4862	487	1815.33	4061.33	1888.33	3127	1977	2530.33	5773	2155.67	6657.33	16976.7	12292.3	9002.67	4279	9090	4424	7136.67	1630.67	8464	10652.7	4091	3420.33	7007	1443.67	2183	3611	1806	11623.3	11299.3	5773.33	3673.33	1988
109	WQGIKQKSLLELERL	Peptide_109	68.3333	70.3333	75.6667	65.3333	73	63.3333	3045.33	3842.67	3229	5126.33	2457.33	2415.67	2236.67	1253.67	3487.67	499.667	1988	2102.5	1860.33	2603.33	1640	1901.33	6226.33	1865.33	7845.67	16005	12110.7	7770	3532	7876.33	4236.33	4978	1472.67	5766.33	9960	4064.67	2796.67	5220	1671.33	1551	2914	1671.67	10294.7	9114.67	4213	2740.33	2563.33
110	KQKSLLELERLANSS	Peptide_110	46.5	47.6667	55.6667	53.6667	55	49.6667	1187	1636.67	1203	1782	1181.67	1570	1128	586.667	1142.33	283.667	1187	854	968.333	1170.67	866.667	788.333	1950.67	1145	3645.33	5170.33	4635.67	3416.67	1707	3000	1725.67	1439.33	498	1957.67	1784.33	1548.67	745.333	1373.67	604.333	583.333	821.667	765.333	3206	2667	1372.67	830	492.5
111	LLELERLANSSGVNA	Peptide_111	47.6667	49	51	49	49.3333	46.3333	1298	2044.67	1320.33	2038.67	1376	1771.33	1395.33	659.333	1238	295.667	1137	943.5	1002	1349	990	868.667	1513.33	913	2739	4275.33	4155.33	2980	1682	2854	2030.67	1872.67	689.333	3143.67	2527.33	1851.33	782	1622.67	640.667	797	1104.33	797.333	3882	3076	1897	1093.67	526.5
112	ERLANSSGVNATRRS	Peptide_112	55.3333	60	60	52.6667	53.3333	53.6667	1636.67	2921	1637.33	2494.33	1702.67	1880	1794.33	710.333	1404.33	323	1080.33	1335.5	924.667	1603	966.667	881.333	1766	963.667	2761.67	4346	3444.33	2618.67	1343.67	2828.67	1821.33	1742	662	3055.33	2729	1899	935.333	1919.67	679.667	804.667	1293.67	724.333	3919	3382.33	2104.33	1236.67	528.5
113	NSSGVNATRRSKRST	Peptide_113	113.333	137	127.333	130	111	96	2378	4514	3088.67	3712.33	2344.33	2412	2449	834	2247.67	529	2182.67	2887.67	1296	2106.67	1342.33	1328	5977	1395.33	9224.33	12145	9142	3622.33	1733.33	3370	2507	2310	940.667	4547.33	4604.33	2498	36440.7	2637.33	1303.67	1093.33	1456.67	837	5308.67	4874.67	2822	1681	2110.67
114	VNATRRSKRSTNNTT	Peptide_114	136	153	134.667	146	126.333	112	2522.33	4252.67	3180.67	3542.33	2271.33	7272.33	2331.67	750	2154.33	557.667	2374.33	2707.67	1231.33	1938	1297.33	1265.67	4879.67	1652.67	9560.33	10031.7	7430	3308	1595.33	2978.33	2438.67	2566	906.667	4891.33	4349	2120	2056.67	2754.33	1452.33	987.667	1347	769	4308.67	3686.67	2563.33	1821.33	1473
115	RRSKRSTNNTTTLSL	Peptide_115	248.333	279.667	239.333	217	236.333	174.667	3864.33	5785.33	4098.67	4955.67	3462.33	3067.67	3155.33	1106.67	3330	614.333	2522.33	3950.67	1793.67	3164	1823	1855	7801.67	2345.67	12736.3	15883.3	11882.7	5460.67	2763.33	5122	2932.33	3595.33	1492.67	5469.33	6199	3523	2392	3324.33	1920.33	1475.67	1900	1213	7269	5206.33	3325.67	2272	1982.33
116	RSTNNTTTLSLENDS	Peptide_116	46.6667	45.6667	44.6667	44.6667	49.6667	51.6667	1743.33	3229	1526.33	2963	2174.67	2733.33	2171	965.667	1686	294.667	1114.67	2052.67	1041.33	2454	1354.33	1072	1575.67	1103.33	2755	4653.33	3903.67	3225.67	1979.67	4635.67	2265.67	2202	701	3485	2626.67	2066	918.667	2219	724.333	969.667	1523.33	824.333	5265.33	3624.67	2423.67	1375	829
117	NTTTLSLENDSVRSV	Peptide_117	47.6667	49.6667	49	49	53.3333	49.3333	1833.33	3333.67	1725.33	2951	2225.33	2496	1784.33	873.333	1843.67	327.667	1192.67	2244.33	1087.33	1889.33	1199.67	1047	1828.67	1128.67	2891.33	4892.67	4063.33	3420.33	1956.67	4820	2275.67	2215.33	824.667	3635.33	2885	2284.67	962.333	2273.33	721.667	936	1527.33	829.333	5624.67	4066.67	2273.67	1292	797.333
118	LSLENDSVRSVLYAQ	Peptide_118	54	64	60.6667	53	60	53	2198	3957.33	2274.67	3323.67	2537	2518.33	2436	1074.67	2232.33	405.333	1289	2923	1321.33	1966.67	1411.33	1448.67	3122.33	1461.33	4602	8369.33	6608.33	4536	2336	5642	2767	3030.67	1125	4968	4907.67	2769	1842	3726	1037	1411.67	2348	1170.33	7783	8254	3391.67	2032.67	1337.67
119	NDSVRSVLYAQLQFT	Peptide_119	62	88.6667	91.6667	81.3333	93.3333	77.6667	2287.33	3706.33	2280.33	3365.33	2114	1924.67	2214.33	1077.67	2571.33	412.667	1421.67	2984.33	1592	2022.67	1475.67	1651.67	3640	1299.5	4673	8498	7760.67	5572.33	2624.67	5970	3096	5272.67	1347.67	7677.5	6600.67	2824.33	2724.33	4554	1197	2458.5	3553.67	1362.67	8431.67	9616.67	4401	3004.67	1072
120	RSVLYAQLQFTYDTL	Peptide_120	58	71.3333	78.3333	95.3333	81.3333	72.6667	2210	3974.33	2440	3380.33	2331.33	2208.67	2346	1194.33	2844.33	496	1782.67	2339	1600.33	2475.67	1694.67	1997.67	4082.67	1837.33	5047	9947	7693	6457.33	2911.67	7172	3335.67	4527.67	1283.67	5649.33	7829	3100	3242.33	5731	1390.67	2027.67	3940	1736.67	11050.3	9449.67	4709.33	2844.67	1321.5
121	YAQLQFTYDTLRNYI	Peptide_121	80	115	115	102.333	130	105	3184	4761.33	3558.67	5172.67	2510.33	2330.33	2636.67	1320	3093.67	594	2758.67	2935.5	1919	2569	1712.33	2183.67	8411	2079	8843.33	15451.7	13998.7	9383	3744.33	8652.67	4534.33	6078.67	1573.67	10340.5	12312.7	3577.67	6770.33	8157	1876	3374	5123.33	2340	12293.7	12959.7	5481.33	3542.33	2181
122	QFTYDTLRNYINRAL	Peptide_122	107	243.333	148.333	127.667	201.667	112.667	2994.67	4881	3697.67	4127.33	2262.67	2274	2391	959	2077.33	488.667	1520.33	3602.33	1279.33	1876.67	11437	1717.33	7447	1678.67	13860.7	16671.7	12526.7	3732	1948.33	4532	2252.33	3051.67	1022.33	5810.67	4193.33	2448.33	2859	3031	1192.33	1237	1632.67	987	5293.67	4866.33	3152	1872.33	925
123	DTLRNYINRALAQIA	Peptide_123	52.3333	58.6667	54	53.6667	63	52	1717.33	2858.33	2225.67	2548.67	1623.33	1855.33	1597.67	699.667	1506.67	374.667	1236	1995.67	983	1343	1319	957.333	3546.67	1086.33	4995	7146.67	5663	2983	1498.33	3113.67	1962.67	1890.33	706.333	3580.67	3019.67	1994	1198	2035.67	794	923	1379.67	814	4282	3324.67	2119.33	1298.33	796
124	NYINRALAQIAEAWC	Peptide_124	62	53.3333	80.5	74.3333	64	52	2341.33	4413	3050.33	3866.33	2748.67	2600.67	1909.33	774.667	1897.67	436.333	1479.33	1653.5	1448.67	2095.67	1489.67	918	9497	1839	7199.33	11920.7	11230.7	4232.33	2356.33	4453.67	2378.67	2455	871.333	3872	4278.67	2996.33	1452.67	3164.33	1406.33	1288	1894.67	1286.67	6949	3891	2448	1484.67	954.333
125	RALAQIAEAWCVDQR	Peptide_125	45.6667	48	52.6667	49.3333	50	54.3333	1385	1831	1747.67	2072	1411.33	1412	1195	530.667	1289.33	346	1145	1295.67	774.333	1260	767	937	4054.33	993.667	4180.67	7107	6383	3320	1431	2970	1707.33	1730.33	717.667	2465.33	3025.67	2175.33	1218.67	1643.67	922.667	734	1004	732.333	4690	2982.33	1718.33	1116	953
126	QIAEAWCVDQRRTLE	Peptide_126	47.3333	47	50.3333	51.3333	227	50.3333	1650.33	2389.33	1395.33	2383.33	1912.67	2260	1655	819.333	1780	296.667	1335.67	1293.67	1153.33	1829.67	1141.67	1067.33	1775.67	767	3276.67	5931	4670.67	3734.67	1999.33	3476.33	2298.33	2074	773	3889.33	2347.67	2237.67	937.333	2114.33	739.333	760.667	1026.33	714	4205.33	2752.33	1705.33	1077.33	683.333
127	AWCVDQRRTLEVFKE	Peptide_127	46.3333	50.3333	50	46	53	47	2005.67	3391	2022.67	3005.33	2140.33	2213	2078.33	960.333	2123.67	358.667	1187.33	2383.67	1261	2013	1265.67	1224.67	3028	1193.33	4015	7706.33	5920.33	4133.33	2152	4841	2441.67	2852.67	1046.33	4278.33	3480	2638.67	1327.67	3061	1084.67	1037.33	1746.67	1042.67	6691	5011.67	3111.67	1891.33	1259.33
128	DQRRTLEVFKELSKI	Peptide_128	70.6667	80.3333	85.3333	81.3333	82	66	2985.67	4042.67	3069.33	4016.67	2800.33	2540.33	2516.33	1080	3194.33	452.333	2066	3278.33	1510.33	2483.67	1510	1774.33	6414.33	1615.67	7701.33	15089	11505.7	6094	2905.33	7321.67	3343.33	4289	1257.33	5477	6892.67	3295.33	15324.7	4080	1356	1203	2478.33	1282.67	9133.67	6746.33	3924.67	2293.67	1739.33
129	TLEVFKELSKINPSA	Peptide_129	48.3333	50	54	53	55.3333	48.6667	1978.33	2865.67	1572.67	2728.33	2031.33	3010.67	1812.67	926.333	1831	338	1243.33	1873.33	1278.67	1952.67	1289.33	1146.33	1637	1183.33	3071	6181.67	5142	4614.67	2453	5210.33	2683.67	2705.67	918	3448.67	3156.33	2427.33	1182	2666.33	650.333	1055	1487.67	917.333	6489.33	4878.67	2433	1470.67	1068.67
130	FKELSKINPSAILSA	Peptide_130	51	54	56.3333	57.3333	62.3333	56.3333	1435.33	1815	1113	1884	1349	2513	1259.67	775.333	1378.33	292	1014.33	1240.33	1049.33	1470.67	1031.67	885.667	1614.67	1041.67	3892.67	5106.67	5123.67	3678.33	2071.67	3667.67	2095.33	1780	574.333	2529.33	1348	1669.67	512	1209.33	326	676.667	789.333	568.667	5385.33	4467.67	1615.33	777.333	468
131	SKINPSAILSAIYNK	Peptide_131	73.6667	75	74	71.3333	86.6667	67.3333	2067.67	3874.67	2425.33	3768	2233.67	2171	8408	988	2786.33	440.333	1621.33	2660	1400.33	1777.33	1448.67	1449.67	5593	1578.33	8089.67	13646	11081.3	4800.67	2438	5573	2712.67	4110	1059.67	4224	4834.67	2595.33	1502.33	3154.67	929.667	1274.67	2057.67	1101.33	6842.33	4716.67	2740.67	1877.67	894
132	PSAILSAIYNKPIAA	Peptide_132	50.6667	50.3333	51	46.6667	57.3333	53.3333	1519	2567	1337	2333.33	1673	2088.67	8072.67	887.333	1830.67	344.667	1776.33	1467.5	1108.33	1593.67	1330.67	1095.33	1943.33	1275.33	3294.33	5829	4685.67	3811.67	2018	4650.33	2217.67	2135	843.667	2947.33	4019	2012.67	777	2016	620	888	1320.33	790.333	5079	3097	1816.67	1160.33	733.333
133	LSAIYNKPIAARFMG	Peptide_133	216	628.333	348.333	307.667	351.333	197.333	3917	4628.67	3617.67	4884.67	2981	2951.33	8593	1470.67	4267.33	853	2820.67	4617.33	2159	2585	2103.33	2328.67	7227	2942	8856	14868.7	12472	7214.33	3105	7161.67	3527	3887.67	1825.33	4263	8902.67	4101	3710.67	5044.33	1821.67	1689	2327.33	1707.33	6829	6260.33	3037	2228.33	1512
134	YNKPIAARFMGDVLG	Peptide_134	70.6667	74.3333	79.3333	69	75	60.3333	3536.67	4999.67	2785.33	4571.33	3047.67	3658.67	2424.67	1466.67	4414	544.333	1961.33	2961	2581.33	3566.33	1973	2242.33	3793.67	1971	5230.67	11341.7	8442.33	8687	4447	10951.3	4115	5233.33	1331.67	4574	9594	3862.33	1905	5959	1053.67	1772.33	2965.67	2033.33	11145.7	8517	3861	2753.33	2038.33
135	IAARFMGDVLGLASC	Peptide_135	62.3333	73	79	73.6667	85	65	3622.33	4438.67	3529	3806.33	1966	2202.67	2004	1397.67	4082.67	558	1763.67	2827.67	2573.33	2998.67	1736	1922.67	3275	1889.67	4677.33	7780.67	6557.67	9066	3535.33	9166.33	4384.67	7514.33	1628	5428	9993	2924.67	2455.67	9418.33	1643.33	1806	4812	2174	11278.3	11158	5033.33	3504	3160.33
136	FMGDVLGLASCVTIN	Peptide_136	61.6667	74.6667	73	72.3333	84.6667	78.6667	2138.67	3318.33	2544	2902	1789	1955	1846.33	940.333	2374.67	392	1850.67	2728.33	1479.67	2307	1352.33	1371.33	2530	1278.67	3332	5611.33	4645.33	5313	2267.33	5254.67	3398.33	4625	1204	5098.67	7065.67	2540.67	2472.33	6194.67	1256	1608.33	3625.67	1540	8920.67	10580.3	4039.33	2697	1792
137	VLGLASCVTINQTSV	Peptide_137	43.3333	48.6667	47	44	47.3333	50	1528	2994	1613.67	2378.33	1580.33	1973.67	1770.33	750.667	1420.33	338.333	1136	1933.67	978.333	1688	1071.33	1012.33	2189.33	936.667	3101	5220.67	4192.67	3183.67	1581.33	3427.67	2239.33	2345	798	3694.67	2987	2127.67	1199.67	2490.33	789.333	1037.67	1589.67	889.667	5011.33	3818.67	2427.33	1432	843.333
138	ASCVTINQTSVKVLR	Peptide_138	103.667	104.667	110	105.333	112	102	2982	4194.67	2980.33	3680	2206.33	1921.67	2394.67	1078.67	2792	563.667	1831.33	2827	1843	2407.67	1458.33	1663	5327.67	1667	6492.33	11230	9182.33	7130.33	3113.33	7165.33	3306	5181.67	1276.67	5649.33	9401	2961.67	3055.67	6986.33	1537	1776.67	3902	1716.33	10743	9188.33	4458.33	3024.33	2974.33
139	TINQTSVKVLRDMTI	Peptide_139	52.3333	50	65.3333	67.6667	57	54.6667	2686.33	3920.33	2421.67	3323.67	2155.67	2228	2141.67	917.667	2363	369	1228	2179.67	1831.67	2541.33	1495	1441.33	2861	1315.33	4114.33	7077.33	5218	5459.67	2651.67	6340	2577.33	2821.67	767.667	3344.67	3769	2208	1631.67	4335.33	789	933.333	2243	1273.67	6729.67	4962.67	2419	1446	1172
140	TSVKVLRDMTIKDST	Peptide_140	45.6667	47.3333	52.6667	49.3333	51.3333	48	1416	2334.33	1085	2268.33	1667.33	2118.67	1455.33	645.333	1249.33	281.333	1205.33	1275.33	1021.33	1790.67	958.333	829.667	1246	835.667	2555.33	3879	3590.67	3033	1851.67	3379.33	1638.33	1267.33	433.667	1776	1697.33	1409	543	1178.67	372.667	436	756.333	488.333	2745.33	1801.33	1214.67	689	738
141	VLRDMTIKDSTGRCY	Peptide_141	53	54.3333	48.3333	46.6667	52.3333	52.3333	1910.33	2131.67	1351.33	1857.33	1444.67	1774.67	1466.67	681.667	1204.67	292	1481.33	1317	1034.33	1214	868	838.667	1694.33	1103.67	5402.33	4921.67	4183	4194	1696.67	2948.33	9412	1624.67	640.333	2128	1955.33	1849	732	1527.67	764.667	724	936.333	527	3673.67	2375.33	1350.33	880.667	744.5
142	MTIKDSTGRCYSRPV	Peptide_142	90.6667	93.6667	97	98.3333	71	55.3333	1682	2036.33	1716.33	2323.67	1585.67	1690	1429.67	663.333	1593	383.333	1835.67	1565.67	1351.33	1111	859.667	855.333	2218.33	1076.33	5960.33	5702	4403	3866.67	1407.67	3176	60498.3	1602.33	688.667	2117.33	2720.33	1724.67	932.667	2174.33	962	552.333	658	562.667	3733	2987.67	1562.33	918	1277
143	DSTGRCYSRPVVIFT	Peptide_143	49.3333	46.3333	53.6667	50.6667	54.3333	54	1514.33	2901.33	1650	2714	2062	2305	2050.33	906	1932.33	363.667	1458.67	1832.5	1132	1778.67	1196.67	1267	2987.33	1355	4286.67	7764	6316	3942.67	2349.33	5023.67	2278.33	2470.67	837.667	3919.33	3886.67	2382	1236.67	2658.33	730	1023.33	1818	960	6944.67	4062.67	2740	1569	601
144	RCYSRPVVIFTFANS	Peptide_144	48.3333	53.6667	51.3333	47.3333	60.3333	51.3333	1588.33	2915	1765.67	2841.67	1838.33	2185.33	2102.67	845.333	2354.67	426.333	1798.33	2034	1129.33	1574.33	1253.33	1086.33	2760	1326.67	3916	6826	5098.67	3544.67	1857.33	4516.67	2497.67	2426.67	881.333	4189.33	4277.67	2927	1125.33	2635	734.333	1006.33	1722.33	947.667	6375	4090.67	2721	1722	723
145	RPVVIFTFANSSHVQ	Peptide_145	49	56	61.3333	52.3333	57.3333	51	2181	3589	2371.67	3358.33	2112.67	2398.67	2265.67	970.667	2603.33	383.667	1423.67	2646	1421.67	2222	1523.33	1517	3956.33	1582	4928	9087.33	7101.67	4721.33	2268.67	5741	2797.67	3130	1015	4629.33	4729.33	2877.33	1565.67	3411.67	1105.67	1396.67	2111.67	1164.33	7631.33	5489	3280.67	1918.67	898.5
146	IFTFANSSHVQYGQL	Peptide_146	61.6667	83.3333	85	70	100.333	71.3333	3996	6639.33	4580.67	5957.33	3207.33	3221	3324.67	1800	5131	646.333	1967	4377.67	2664	3999	2403.33	2598	5376.33	2459.67	6166	12904.3	10108.3	8552.67	4432.67	11480.3	6092.67	8029.67	2165.67	9281.33	16080.3	5028	4581.67	11398.7	2456.33	3440.33	6512.33	2938	15931.3	16381.3	7387.33	5382.67	3009.5
147	ANSSHVQYGQLGEDN	Peptide_147	46.6667	49.6667	46.6667	44	47	48	2889.67	5594	2437	5395.33	3827	5256.67	3548.33	1323.67	3026.33	1931	1521	2516.5	1585.67	4129.33	2084	1640.33	1903	1945	3451.67	8653.67	6217.33	5250.33	3415	6399	3282	3914.67	1424	5109.67	2933.33	3722.67	1676	3952	878.667	1682.33	2182.33	1251.33	9094	5813.67	4254	2237	1224.67
148	HVQYGQLGEDNEILL	Peptide_148	51.6667	47.3333	59.3333	52.3333	59.6667	52.3333	2879.33	5046.67	2793.67	4230	2921.67	3542.33	2553	1196.67	2778.33	407	1486.33	3644.33	1649.67	3247.67	1935	1673	3298.67	1797	4082	10116	7175.33	5756	3083.33	6643	3551.67	4474	1415.33	5900.33	5691	3770.67	2634	5854.67	1457.67	2224.67	3353.67	1573.67	10606.3	7419	4615	2913.67	1277
149	GQLGEDNEILLGNHR	Peptide_149	49	46.6667	47.3333	49.6667	51.6667	50	2590.33	4640.33	2060	3648.67	2999	3798.67	2985	1089.67	2624	330.333	1387.67	1726.5	1471.67	2831	1793	1430	2393.33	1557	3858.33	8794	6586.33	4965.33	2801	5825	2936	2923.67	1073	3869.67	2753.67	3004.67	1141	2560.67	663.667	1102.67	1528.33	921.333	6196	4201.67	2661.33	1554	926.333
150	EDNEILLGNHRTEEC	Peptide_150	47.3333	50.6667	50.6667	46.3333	48.6667	47.3333	2036	3417	1571.33	2935.67	2205	3038.33	2289.67	959.667	1953	343	1261.33	2144.67	1378	2833	1535.33	1148.33	2012.67	1310.67	3652.67	7545.33	5885.67	4230	2312.33	4577.67	3112.33	2854.33	952	3352.67	2586.67	2323.67	1195.67	2517.33	718.667	1021.33	1443.67	749.333	5211.33	4662.33	2561.33	1466.67	915
151	ILLGNHRTEECQLPS	Peptide_151	47	48	52.3333	47.3333	53	51.6667	1519.67	1498.33	957.333	1649.67	1283.67	3029.33	1155.33	651.333	1107.33	257	1415.33	1285.33	1143.67	1878	1066.67	770	1359	887.333	4193.67	3738.67	3960.67	3534	1569.67	3003.67	1759.67	1270	430.333	2157.67	1439	1277.33	598	1152.33	566.333	530	783.333	447	1932.67	2331.67	1173.33	816	778.667
152	NHRTEECQLPSLKIF	Peptide_152	61.3333	75.6667	70	63	73.3333	64.6667	2793.33	3821.33	2143.33	3148.67	1996.33	1911.67	2125.33	988.667	2545.67	330.667	1767.33	2005.67	1554	2233.67	1417	1361.33	4031.67	1436.33	5554	10437.3	7647.33	5673	2470.33	5285.67	2577.67	3114.67	1074.33	4215.67	3869.67	2327.33	1446	3553.67	1345.33	1279.67	2525	1065.33	7312.67	5579	2939.67	2072.67	1862
153	EECQLPSLKIFIAGN	Peptide_153	73.6667	100.667	82.6667	80.6667	104.333	75.3333	2341.33	4214	2781.33	3132	2233.33	2078.33	2135	978.667	2534	464	1228	2582	1549	2373	1364	1463.67	3798.67	1619.67	5287	8882.67	7364.33	5256	2611.67	5850	3526.67	4956.33	1193.67	5278.67	7736	2787.67	2631.67	4857	1303.33	1583.33	3042.67	1347.67	8975	9585.67	4280	2872.67	2316
154	LPSLKIFIAGNSAYE	Peptide_154	48.6667	51.3333	57.6667	51.3333	59	53	2043	3535.33	2022.67	3308	2154	1804	1734.33	1081.33	2471	359	1433.67	2150	1316.33	2025	1338.67	1183.67	3242	854.5	4206	9025	6583	4457	2418	4576.67	2736.33	3214.33	1175.33	4462	4262.33	2887.33	1805.33	3823.67	1034.67	1531.67	2310.67	1112.67	7404	5572.67	3256	2010.33	791.5
155	KIFIAGNSAYEYVDY	Peptide_155	103.333	140.667	126.667	134	172.667	115.667	3652	5653	4249	5040	2941	2479.33	2963.33	1533	4723.33	578.667	4094.33	3355	2376.33	3174.33	1952.67	2710.67	7537.67	2723.67	8888	19805	15112.7	12209	4691.67	11971.7	6830.33	8887	2023.67	9424.33	15856.3	5079.67	5544	9003.67	2153.67	3894.5	4642.33	2691	20409.3	15176.3	6986.33	5306.67	2974
156	AGNSAYEYVDYLFKR	Peptide_156	119.667	184	137	127.333	194	135	3033.33	4340	3737	4357	2467	2288.67	2522.67	1110.33	3204	527.333	2649	2466.5	1724.67	2316	1584.33	1891.67	7914	2006	9214	17292.7	13503.7	8070.33	3129.33	7449	4283.67	5231	1451.67	6886	10668	3790.67	3190	5829	1634	2138.67	3783	1930.67	12245	8413	4342	3236.67	1915
157	AYEYVDYLFKRMIDL	Peptide_157	74.3333	85.6667	83.3333	78	112.667	80.6667	2680.33	4053.33	2932.33	4081.33	2421.67	2242.33	2358.67	997.333	3215.33	470.333	1406.33	3176.33	1391.67	2358	1567	1750.33	6449.33	1864	7105.33	14475.7	10958.3	6202.33	2773.33	6199.67	3216.67	4142.33	1211	5604	6801	3409.33	2696.67	3585	1567.33	1608.67	2170.67	1366.33	8645.67	6814.67	4122.67	2380.67	1356.5
158	VDYLFKRMIDLSSIS	Peptide_158	63.6667	77.6667	74	71.3333	85.6667	69.3333	3349.33	5310.67	3702.33	4832.33	3061.33	2974.33	2645.67	1388.67	4268	494.333	1621	3811.33	1761	2970.33	1959	2130	6436	2217	6837.33	15528.7	11587.7	7372	3676.67	9002.33	4074.33	5415.33	1626.33	6387.33	9038	4177	2819	5606.67	1636.33	2044.33	2956	1739	11095.3	9201.67	4854.33	3054.67	2362
159	FKRMIDLSSISTVDS	Peptide_159	51	63.6667	65	64.6667	64.6667	61.3333	3024.67	4616.33	2825.67	4179.67	2930	3349.67	2447.33	1322	3494.67	470.667	1552.67	1914	1982.67	3209	1863	1806.33	2561	1757.33	4103	8955	6859	6936.67	3715.67	7438	3875.33	4727	1255.33	5058.33	7280	3361.67	1806	5002.67	952.333	1537	2678.33	1601	9739.33	7357.33	3901.33	2389.33	1588.5
160	IDLSSISTVDSMIAL	Peptide_160	43.5	45	46	44.6667	52.6667	48.6667	1935	3121.33	1807	2700.33	1967	2366.33	2069.33	794.667	1638.33	324.333	1184.33	1574.5	1227.33	2085.67	1410	1109	1802.67	1166	3161.67	6158	4754	3138	1726.33	3883.67	2488	2820.67	942.333	4059	3028.33	2402.33	1198	3456	689.333	1220.67	1687.67	991	5887	4753	2967.33	1524.33	932.333
161	SISTVDSMIALDIDP	Peptide_161	43.3333	52.3333	47.3333	48	57	53.6667	1715.33	3114	1958.67	2728	2114.67	2245.33	2057.33	930.667	2308.67	491.667	1768.33	3048.33	1027.67	1836	1301.33	1089	3236.67	1262.67	3504	5761.67	4846.33	3445	1819.67	4344	2646.33	2523	1008.33	4388.33	3702.33	2404	1360.33	3053.67	815	1136.67	1793.67	914.333	6039.67	4822.33	2927.33	1626.67	809
162	VDSMIALDIDPLENT	Peptide_162	43	47.3333	47	48	47	49.3333	2676.33	5203.33	2151.67	3692.67	3144.67	4223.67	2983.33	1322	2289.67	314	1321	3330	1541	4097.67	1993.67	1516.33	1751.33	1635.33	2951	8789.33	6396.67	5037.33	2904.67	6929	3467.33	3722.33	1352.33	5188	3744.67	3297.67	1709.33	4016.67	941.333	1838.67	2642.33	1195	8277.33	5966	3685	2394	1282.33
163	IALDIDPLENTDFRV	Peptide_163	46	49.3333	46.6667	48.3333	53.6667	51.6667	2039	3814.33	2021	3064.33	2161	2517.67	2193.67	996.333	1968.67	336.667	1171	2663.67	1229.67	2363	1429.67	1265.67	2475	1299.33	3556.33	7036	5735.33	4169.67	1980.67	5605.33	2518.67	2785.33	1024	4679.67	3308.67	2481	1595	3231.33	1033	1469	2114.33	1127.67	6875.33	4762.67	3327.33	1942.33	1192
164	IDPLENTDFRVLELY	Peptide_164	52.3333	55.6667	56.6667	50.6667	70.5	58	2352	4318.67	2740	2724.33	2389.67	2595	2741	1174	2440	383.667	1349.67	3294.33	1329.33	2503.33	1595.33	1489	4067.67	1727.67	4788	9841	7982.67	5207	2481	6854.67	3803.33	3811	1224	5667.67	5170.67	3409.67	2519.67	4219.33	1582	1728.33	2487.33	1372	10231.7	6886.67	4572	2941.67	1474
165	ENTDFRVLELYSQKE	Peptide_165	56.6667	62	67.6667	67	71	55.3333	3161.33	4851.67	3489.67	4031	2787	2766.67	2864.67	1303.67	3526	442.667	1730	3590.67	1844	3278.67	1885.67	1961.67	4476.67	2144	5105	11357	9188	7726.33	3457.67	8425.33	4048	5600.67	1518.67	6386.33	8374.33	3887.33	3115	5361.67	1449	2137.67	3232.33	1660	11859.3	9743.67	5341.67	3545	1979
166	FRVLELYSQKELRSS	Peptide_166	225.667	266	298.667	268.333	313	228	5370.67	7148	5393	7903	4182.67	2455	3070.67	1797	6967.33	877	5327	4872.67	2796	3901.67	2024.67	3442.67	11454	2785.67	13281	29283.7	25453	16703.3	6764.33	15436	8624.33	11439	2205	10396	23311	6372	6650	12505.3	2717.33	3402.67	7036.67	3296.33	22067.7	15533.7	7739	6236.67	6096.67
167	ELYSQKELRSSNVFD	Peptide_167	51.6667	54	54.6667	56.3333	60	51.3333	2937	5228.67	2425.33	5039	3726.67	5042	3285.33	1479.33	3552	394.667	1675.67	3275.5	1857.33	3424.33	2325.33	1957.33	3086.33	2292	4989	13669	7895	7299.67	4054.67	9271	3776.33	4549.33	1622.33	5581.33	5282.33	4249	2474.33	4421	1080	1800.33	2675.33	1283.33	13854.7	8561.67	4422	2563	1792
168	QKELRSSNVFDLEEI	Peptide_168	41.3333	51	53.6667	47.6667	53.6667	47.6667	1759.67	3099	2158.33	3057.67	2021.67	2559.67	2213.33	917.333	2083.33	324.667	1117	1894.5	1321	2039	1403.67	1237.67	2544.33	1484	3858	7268.33	5576.33	4054.33	1946	5091.67	2499.67	2633	988.333	4310.67	3554.67	2661.33	1391.33	2795.33	828.667	1281.33	1980.33	1085.33	7504.33	4868.67	2868.67	1830	996.667
169	RSSNVFDLEEIMREF	Peptide_169	48.3333	53.6667	54.3333	51.6667	56	47.6667	2113.67	3830.33	2382	3601	2345.33	2633.67	2357.33	913.333	2362.33	402.333	1278	1838	1294	2267	1654	1456.67	3649.67	1524	4885.67	10167.7	7806.67	5045.67	2390.67	5540.67	2760	3342	1125.33	5279	4102.67	2971.67	1457	3064.67	1157.33	1445	1782.33	1169	7750.33	5696.67	3258.67	1911	970.5
170	VFDLEEIMREFNSYK	Peptide_170	46	65.3333	52.6667	62	53.3333	48.3333	2073.33	2820.67	2147.33	3226	2181	2290	1928.33	933.333	1979	416	1369.33	1197	1224.33	2085.33	1383.67	1216	3424.33	1239	4464	10236.3	8128.33	4994	2456.33	4806	2880.33	3163.67	1120	4765.67	3799.67	2910.33	1385.67	2465.67	1061	1217.33	1523.33	1077	5928.33	4568.33	2441.67	1594.67	1337
171	EEIMREFNSYKQRVK	Peptide_171	49.3333	56.6667	54.6667	52.3333	63.6667	55.3333	1042.67	1538.33	1299.33	1692.33	1112	1070	1406.33	606.667	1014.67	299.333	1323.67	1139	740	961	740.667	714.333	1865.67	734.333	2512.67	3719	3745.67	3134	1659	2472.67	1432.67	1341.33	511.667	1727.33	2103.33	1125.67	1084.67	1266	506.667	536	899.333	611.333	1993	2568.67	1411.67	879.667	644
172	REFNSYKQRVKYVED	Peptide_172	112.667	117.333	119.333	108	129	89.3333	3271.33	4324	3896.33	4716.33	3613.33	3397.33	2874	1385	3463.33	484.667	2390.67	3609.67	1729.67	3158.33	1689.67	1859	6764.67	2174	7825.67	19513.3	16096.7	8567.33	4088.33	6753.67	4643	4852	1520	5737	7932	4954.33	3654.67	4393.67	1729.67	1575	2363.67	1385	8687	9348.67	4214.33	2995	1632.5
173	SYKQRVKYVEDKVVD	Peptide_173	88.3333	96.3333	94.3333	94.6667	103.333	74.6667	3559.33	4922	3761.33	4505.33	3516.67	3046	3030.33	1381.67	3887	500.333	2300.33	2743.5	1853	3991	1854.33	1884.67	5634.33	2038	7324	16614.3	13758.7	9146.67	4035.33	7997.33	4709	6278	1822	6853.33	11263.3	4888.33	4893.67	5276	2176.67	2043.67	2939.67	1641.67	10588	8867.67	5180.33	3604	3276.33
174	RVKYVEDKVVDPLPP	Peptide_174	48.6667	46.3333	51.3333	44.6667	52.3333	50	2025.67	2938.67	1417.33	3240	2252.33	2331.67	2210.33	954.333	1959.67	427.333	1284.33	1311.33	1414	2751	1305.67	1162	1654.67	967	3465.67	6831.33	5660.67	4604.33	2580.67	4208	2746	1817.33	654.333	2823	2621	1567	822	1722.33	527.333	823.333	1059.67	681.667	3693.33	3642	1896	1128.67	809
175	VEDKVVDPLPPYLKG	Peptide_175	49	47.3333	53	47	55	54	2507.67	4372.67	1560.33	3717.67	2346.33	4527.33	2629.67	1166.67	2045.67	357.333	1388	2461.33	1648	3027.33	1848.33	1420.67	1983.67	1674	3888.67	9061	6872.67	5280.67	3045.33	6628.33	2972.67	3149.33	1059.33	4365.67	2266	2801.33	1326	2674.67	676	1073	1649.67	801.667	6830.33	5128.33	2724.33	1552	1271.33
176	VVDPLPPYLKGLDDL	Peptide_176	49.6667	48.3333	51.3333	46.3333	55.6667	54.6667	2264.33	4341	1699.33	3376	2075	3328	2375.67	1087.33	1651.33	365	1174.33	2405	1505.33	2365.33	1841	1272.33	2037	1383	3439	9252	6208.33	4685.33	2618	5189	2703	3117.33	1039	5107.67	2341.67	2242	1404	3092	832.667	1427	1840.67	887	5475.67	5361.67	3496.33	1792	1112
177	LPPYLKGLDDLMSGL	Peptide_177	46	54.3333	52.6667	52.3333	53	48.6667	2068	3369	1376	3797.33	2385.33	3299.67	1898.33	1132	2100	308.667	1405.67	2155.67	1449.67	2405.67	1484	1213.67	2106.33	1528.33	3930	9370.67	6800.67	5490.33	3106.33	6144.33	2933.67	3286	1108.67	4382	2225.33	2875	1126.67	2519.67	644	1234	1605.67	938	7309	4497.33	3012.33	1456.67	890.667
178	LKGLDDLMSGLGAAG	Peptide_178	44.6667	50.3333	51	46.6667	50	51.3333	1316.33	1452	946.333	2663.67	1999.33	3263.33	1607.33	884	1565.33	273	1160.67	1074	1151.67	2008	1182.33	896.333	1525.67	1193.33	3312.67	5690.33	5168.67	4041.33	2617	4731	2074.67	2010	659.333	2724.33	1821	2082	651.667	1318.67	352	716.333	960.333	713.333	4741.67	2190.33	1353	849.333	570.667
179	DDLMSGLGAAGKAVG	Peptide_179	45.3333	46.3333	49.3333	44.6667	50.6667	47	1412.33	2671.33	1484.33	2654.33	1792.67	2408	1960.33	832	1618.67	283.667	1137	1263.5	1085.33	2019	1221.67	982.333	1507.67	1062	2907	4975.33	4135	3384.67	1958.33	4136.33	2027.33	2139	706.333	2964	2377	1945.67	829	1772.67	520	816	1408.67	809.333	4770.33	2923.67	1704.67	1071.33	651.333
180	SGLGAAGKAVGVAIG	Peptide_180	52.3333	50.3333	52	49.3333	54	51.6667	1950.67	2719.33	1807	3092.33	1720.33	2076	1816.33	868.333	2295	345	1270.67	1413	1408	1928	1343	1284.33	1622.67	1216	2969.33	4870.33	4102.33	4524	2326	5330.67	2006.33	3623.67	688	3854.67	3153	1864	900.333	2346.33	578.667	914.667	1826.67	892.667	5503.67	4266.67	1963.67	1305.67	661.5
181	AAGKAVGVAIGAVGG	Peptide_181	47.6667	48.6667	49.3333	50	50.3333	45.6667	1632.67	2989	1945.67	2840.33	1936.67	2203.33	1944.67	790	1875.33	343.667	1159.33	1495	1174	1627.33	1256.67	1036.33	2265	1179.33	3280.33	5911	4911.67	3345	1812.67	4256.33	2228.67	2254.33	777.667	3985	3272.33	2330	1106	2507.67	714.667	1076	1626.67	951.333	5820	3797	2425.67	1462.33	931
182	AVGVAIGAVGGAVAS	Peptide_182	46.3333	50	48.6667	52.3333	54.3333	50.3333	1707	3218	1813	2811	1796.33	2097.33	1973.33	822	1785.67	344.333	1164	1842	1171	1888.33	1147.67	1123.67	1934	1187.33	3109.33	5287.67	4442.67	3777.67	1935.67	4663.67	2334	3259	827	4267	3188	2290	1395	3413.33	733	1115.33	1745.67	1010.33	5753.33	5196.67	2636.33	1599.67	873.5
183	AIGAVGGAVASVVEG	Peptide_183	46.6667	45.6667	55.3333	50	52.3333	53	1724	3269	1594.67	2719	1893.33	2078.33	2201	794.333	1639.33	329.667	1150.67	1304	1047.67	1903	1326.67	1030.33	1762	998.667	2968.33	5653.67	4536	3507.67	1809.67	4011.67	2092.67	2534.33	792.667	3914	2882	2180.67	1091	2537	671.667	1035.67	1573	911	5577.33	3854	2466.33	1464.33	924.333
184	VGGAVASVVEGVATF	Peptide_184	45.6667	48	49.3333	50	53	52.6667	1857	3350	1852.33	2979.33	2081	2055.33	1884.33	928.333	1816.33	342.333	1214.67	1415.5	1092	1804.33	1309.67	1171.33	3335.33	1372.33	3423.33	6366.67	5050.67	3628	1996.33	4899.67	2189.33	2798	867.667	4193.67	3452.33	2261.67	1417.67	3358	820.667	1076.33	1871	898	5995	4907.33	3091.33	1796.67	1038
185	VASVVEGVATFLKNP	Peptide_185	65	68.3333	69	72.3333	84	73.3333	2708	4347.67	2651.67	3418.67	1847.67	1832.67	1958	1103	2646.33	472	1311.67	2143	1883	2360	1472	1515	2023.33	1340.33	3298.33	5240.67	4665.33	5826.67	2680	7820.33	3475	5532.67	1127.67	5124.67	6574.67	2063.67	2294.67	6958	1300.33	1714.33	4118.67	1740	9215.67	8070	4612.67	3039	2627.33
186	VEGVATFLKNPFGAF	Peptide_186	47.6667	50.6667	55	47	58	51.6667	1815	3127.33	1810.33	2497.67	1402	1916	1785.67	911	1652.67	327	956.667	1568.33	1256.67	1766.33	1317.67	1060.67	2169.67	1054.33	3394.33	5802	4783.33	3564.67	1805.33	4627.67	2250.33	3358.67	863.333	3901.33	2805	1718.67	1115.33	3398.67	776	1180.67	2023	994	5602	4224	2963.67	1687.33	1095.67
187	ATFLKNPFGAFTIIL	Peptide_187	64.6667	88.6667	73.6667	70	102	79.3333	2669.67	4357.67	2676	3404.67	2166	2192	2347	1084.67	2567	470.333	1393	2862.67	1494	2424.67	1559.33	1588.33	4512.33	1511.33	5375	10054.7	8265.33	5392.67	2488	6068.33	3296.33	5326.33	1250.33	5655.67	6772	2838.33	2593.33	5265	1324	1793	2810	1357	8682.67	8382.67	5074.33	2970.67	2297
188	KNPFGAFTIILVAIA	Peptide_188	49.3333	49.6667	53	53	55	50.3333	2188	3551.67	2230	3121.33	2110.33	2322.67	2276.67	967.667	2047.67	360.333	1188.67	2453.33	1280	2075.67	1448.33	1266.67	2737	1346.67	4258.33	7071	5787.33	4353	2115	4586	2599.67	2865	845.667	4519.33	3648.33	2338.33	1489.33	3090.33	858.333	1323.67	1845.67	1026	5983	4085.33	3143	1892.33	1141.67
189	GAFTIILVAIAVVII	Peptide_189	52.3333	57	61.3333	57.6667	54	51.3333	1907	2999	1694.33	2964.67	2048.67	1986.67	1775.33	886.333	1937	340.333	1415.67	2130	1088.67	1775	1012	1046.33	2686	868	3818.33	7063.67	5803	3619.67	1807	4550	2304.33	2471.33	828	3741	3301.33	2312	1220	2396.33	720.333	1094.33	1700	889.333	6107.33	3358.33	2785	1475.67	591
190	IILVAIAVVIITYLI	Peptide_190	62.5	53.3333	61.3333	57	56.3333	53.6667	2012.67	3313	1935.67	2912.33	2171.67	2158.67	1967	922.667	2115.67	375	1442	2062	1118.67	1795	1221.33	1323.33	3784.67	1567	4910.33	8462.33	6851.67	4269	2037.33	5536	2190	2623.67	936	3865.33	3803	2699.33	1341.33	2901.33	834.333	1538.5	1944.33	975.333	7340.33	3934	2846.67	1635	597.5
191	AIAVVIITYLIYTRQ	Peptide_191	48.3333	51.3333	56.6667	51.6667	53	52.3333	1629	2623.67	1942	2242	2129	2276.33	2019	887.333	1978.33	362.333	1172.33	1638.5	1120	1832.33	1256	1194	2889	1319	4019	7046	5512.67	3591.67	1904	4513.67	2224	2395.33	817.333	3599	3595	2313	1131.67	2361	720	1032	1709.67	1051.33	6797.33	3894.67	2180	1502	893.333
192	VIITYLIYTRQRRLC	Peptide_192	292.333	471	432.333	393	606	476	3897	5328.67	4254.33	5578.67	3383	2561	3098.67	1283	4686	874	2302.67	2991.5	2112.33	3099	2017	2594.33	13630.3	3118.67	14378.7	22722	22252.3	9576.33	4349	9010.67	5834.33	8652.67	1980.67	8725	15373	5418.33	5139.67	7873.33	2340	2875.67	5298	2696.33	16598	12678.7	6400.33	4952.67	3704
193	YLIYTRQRRLCTQPL	Peptide_193	1327	2648	2315.33	1673	2788.33	2487	6777	8464	6264.33	8522	5579.67	3889	4992.67	1759.67	7222	1686.67	3849	7878.67	2957.67	4657.33	3378	4360	30984.7	6613	31433	49375.7	53105.7	13869.3	6697	11497.7	8337	10644.7	3435.33	9168.33	19617	9300	7286	7729.67	4497	5186.33	5257.67	4110	19263.3	10558.7	7559	5966	7184.33
194	TRQRRLCTQPLQNLF	Peptide_194	859	1240	1038.33	835	1430.33	1194.67	6833.67	11119.3	7034.33	9741.67	5651.33	4582.67	6053	1844.33	7714.33	1074.33	3344	7617.67	2631.67	5235.33	3249	4579	26910	5544	36100.3	47771	45941	11097.7	5900.33	10318	8897	10703.7	3817.33	10313.3	14820.7	7909.67	7810	6913	3824	4027	4661.67	2786.67	15622.7	10636.3	7115.67	4444.67	6041.33
195	RLCTQPLQNLFPYLV	Peptide_195	177.5	326	297	246	401.667	260	4748.33	7897.67	4746	7163.33	3517.67	2969.33	4883.67	1656	6367.67	818.667	2098	4196	2182.33	3753.67	3982	2736.67	15418	4642	20138.3	34586.7	30915.7	8812	3737	9705.33	4958	7635.67	2087	8160.67	9137.67	5514.33	4218.33	8272	2175.67	2945.67	4418.33	2105.67	10580.3	10673.7	6058.33	3129.67	2980.67
196	QPLQNLFPYLVSADG	Peptide_196	45	46.3333	47.3333	44.6667	47.3333	51.6667	1645.67	2740	1305.67	3149.33	1791.33	2642	2638.67	1126.33	2109.67	309.667	1197.33	1698	1289.33	1635	2745.33	1184	1543.33	3313.33	2941.67	5443	4811.67	4081.67	2081	4378	2418	2714.67	1026.67	4165.67	2151.67	3864.33	1029	2744.33	633	1413	1807.33	1011	5991.33	3647.33	2249.67	1497.33	994.333
197	NLFPYLVSADGTTVT	Peptide_197	46	55.6667	47.3333	45	50.3333	51.6667	2176.33	5510.33	1710	3339.33	2251.33	3032	2286.67	1158.67	2248.67	335.333	1304.33	2381	1379.33	2160.67	1678.67	1316	1792	2865.33	3206.67	6357.33	5474.67	4410.67	2368.33	5904	3468	3200.67	1132	4577.33	3215	3188.33	1433	3417.33	832	1548	2124	1169.33	7285.33	4770.33	2866.33	1952.67	1190.67
198	YLVSADGTTVTSGST	Peptide_198	46.3333	48.3333	44.6667	48.6667	53.6667	51.3333	1930.33	3601.67	1671.33	3010.33	1910.67	2395.33	2013.33	1010.67	1759	316.333	1314.33	1511.5	1144.33	1905.33	1276	1163.33	1563	1121.67	2820.33	4965.33	4063.67	3533	2040	5199	2385.33	2698.67	913.333	3837.67	3120.67	1769	1066.67	2621	754.667	1103.67	1672.33	898.333	5094.67	4090.33	2440	1606	941.333
199	ADGTTVTSGSTKDTS	Peptide_199	46	51.3333	49.6667	48.3333	51.6667	50.6667	1797.67	3366.67	1686.33	2850.67	1940.67	2723.67	1974	944.667	1570	352.333	1153.67	2199.33	1065.33	1872.67	1217	1064	1666.33	1231.67	2890.33	4846.33	4061.67	3435	1952	4370.67	2203.33	2255.67	755	3450	2707.67	1933.67	1016	2198.33	584.333	968.333	1389	777.667	4543.67	3207	2245.33	1389.67	847.333
200	TVTSGSTKDTSLQAP	Peptide_200	50.3333	55.3333	51	47.3333	50.6667	53.3333	1707.67	2371.67	1458	2781.67	1824.33	2620	1835.33	833.333	8756	310.333	1581.33	1260	1047.67	1656.33	7354.33	982.333	1459.33	1141.5	2881.33	4254.33	3694.67	3852.33	1731.67	3360.67	2051.67	1940.33	751.333	3113.33	2417.33	1676.67	826.667	2075.33	613	785.333	1131.33	676.667	3980.33	2655.67	1981.33	1158.67	698.667
201	GSTKDTSLQAPPSYE	Peptide_201	49.3333	47	50.6667	51	46.3333	49.6667	3970.67	4794	1578.67	4897.33	3428.67	4607.33	2985.33	1290.67	13462.7	288.333	1420.33	2833	1406	3254.67	7364.67	1557	1791	6240	3131.67	8381.33	6102	7641.67	3159.67	7588	2838	2752.67	1584.33	3654	2666	3391	1150.33	2439	648	1211.33	1512.67	926.333	6596.67	4265	2024.33	1462	874.333
202	DTSLQAPPSYEESVY	Peptide_202	52.6667	48.6667	52.6667	53.6667	54.5	49.6667	2702	5177.33	2051.67	4037.67	3263	4728.33	2873.67	1375	3858.67	352	1458.67	4414	1553	3032	2211.33	1754.33	2353.67	2571.67	3577.67	9469	6699.67	5813	2943.33	8198.33	3081.67	3796.33	1444.67	5390	4111	4877.33	2071	4257.33	1201.67	2641.5	3037.67	1530.67	13390	6549.67	4265	2591.67	1042.5
203	QAPPSYEESVYNSGR	Peptide_203	50	49	55.6667	48.6667	54	49.6667	1850.33	3294.33	1948	3265	2441.33	2835	2245	1028.67	3171.67	351	1364.67	2090.5	1219	2447	1605.67	1394.33	2294.67	1928.33	3470	6554	5277.67	4703.67	57627	5854.33	2421.67	2772.33	987.667	3972.33	3468.33	3610.33	1253	2521	742	1190.67	1879	1132	8921.33	11479.3	2865.33	2020.33	1943.33
204	SYEESVYNSGRKGPG	Peptide_204	50.6667	51.3333	49.6667	51.3333	54	50.6667	1766.33	2662.67	1664.33	3359.67	2193	2717	1991.67	897	2300	335.667	1220.33	1255.5	1169.67	1799	1390.33	1277.33	1795.67	1507	3324.67	6173	5153.33	4173	58180	4778	2051.67	2324	805.667	3344	3088.33	3149	981.333	2088	688.667	901	1355.67	901	5478	9983	1983	1433.33	20333.7
205	SVYNSGRKGPGPPSS	Peptide_205	51.6667	56.6667	58	65	57.6667	51.6667	1344.67	2258.67	984.667	2017.33	1190	6479.67	1377.33	554	1261.33	245	1287	933	861.333	1195.67	880	7755.67	990	2066.67	2103.33	2707.67	2432.33	2506	62146.3	2652.67	1397.33	1513	503	2367.67	2056	1366.67	635	1431.67	509	602.667	961.333	530.333	2491	2289.67	1377.67	840.667	19093
206	SGRKGPGPPSSDAST	Peptide_206	50	48.6667	49.6667	47.3333	47.6667	50.6667	1303.67	2284.67	1068	1929.33	1247	3772.33	1496.67	603	1186.67	254.667	1270.67	1192.33	840	1282.67	846.667	6351	972	1903	2163.33	3143	2821.33	2465.33	1267	2834.33	1460	1471	474.333	2319	1766	1155	688.667	1497.33	461	570.333	834.333	497.667	2243.5	2245.33	1193	720.333	2667.67
207	GPGPPSSDASTAAPP	Peptide_207	45.6667	47.3333	48.3333	43.6667	46.3333	52.3333	1453	2499	1340.33	2654	1563.67	2222	1683	729	1334	288.333	1116.67	1581.33	936	1474.33	1021	859.333	1131.67	941	2564	4009.33	3419	2748	1592.67	3444	2255	1769.33	675.333	3118	2122.33	1532	816.667	1785	459	785.333	1146	745.333	3412.67	2771	1482.33	1039.33	738.667
208	PSSDASTAAPPYTNE	Peptide_208	44	50	49.6667	43.3333	47.3333	49	2061	3619.33	1537.67	3294.67	2447	4133	2514.33	1052.67	1714.33	308	1207.67	2500	1232.67	2258.67	1557	1233	1415.33	1450.33	2952	5733	4646	3804.33	2277.33	5316	2390	2808	969	3981.33	2361	2333.33	1007	2273.67	541	1115.67	1527	870.667	5376.33	3617	1757.67	1317.67	876
209	ASTAAPPYTNEQAYQ	Peptide_209	44.6667	47.6667	47.3333	44	50	62.6667	2420.33	4685.67	1718.33	4215.67	2920.67	4851	2878	1239.33	2278.67	316	1283.67	2056.5	1341.67	2640	1855.67	1379.33	1609.67	1750.33	3440.33	7115.67	5694.33	4785.33	2847	6252	3340.33	3673.67	1277.67	4390.67	2749.33	3020.33	1145	2644.67	614	1477	1865	1132.67	7450	4434.67	2971.67	2451.67	1109
210	APPYTNEQAYQMLLA	Peptide_210	54	74.6667	61	61.6667	76.3333	75.6667	2628.67	4007.67	2606	3497	2172.33	3206	2261.33	5698.67	6369.33	390.333	1346.67	3105	2159.33	2391.33	2527	11883.3	2826.33	1792.67	4395	9335	7315.67	6629	2922.33	7301.33	3263	6450	1388	6189.67	4880.33	14062.7	2268	5883	1096.33	1846	2879	1488.33	11033.7	56282.7	4540.33	2978.33	12990
211	TNEQAYQMLLALARL	Peptide_211	53.3333	58.3333	50.3333	55.3333	58	53	2733	3939	2361	3195.33	1921	5323.67	2218	3970.33	3490.67	388.333	1364.67	2564.67	2898.33	1838	2313.67	4430.5	4417.33	1839.33	5849.33	8600	7412	4400	2253.67	9372	3109.33	2890.33	897	5988.33	3847.67	4165.67	1174.33	2840	704.667	1151.33	1723.33	974.667	7560	60709.3	2815	2328.67	6794
212	AYQMLLALARLDAEQ	Peptide_212	49.6667	53.3333	55	52	59.6667	57.6667	2936	3716.67	2070	4198	2181.33	2948.67	2200.67	1317.67	2941.33	416.333	1347.33	1499	1434.33	2024	1904.67	7992	3557.67	1889.67	4735.67	8890.67	7140	5257.33	2843	6003.33	3074	3764.67	1139	4892.67	3661.33	4056	6586	3141.67	800.333	1440	1753	1022.67	8677	38261.3	3004.33	1878	1365.67
213	LLALARLDAEQRAQQ	Peptide_213	64.3333	50	57.3333	63.3333	56.3333	58.5	2276.67	1858.67	1498.33	2624	2205.67	13489	1238.67	733.333	3116.67	280.667	1567	1978.5	927.667	1251.67	3109.33	964.333	1649.33	1761.67	3159.33	5077.67	5225.67	3684.67	2544	5048.67	2041.33	1986.33	829	5565	3202	2858.33	3048.67	1480.67	535.333	792.333	1078.67	834.333	7081	23189	1519	893.333	2043
214	ARLDAEQRAQQNGTD	Peptide_214	48.3333	51	53.6667	53.3333	53.3333	53.6667	1725	2670	1307	2852	2435.33	3000	1862	900	1725.67	309	1342	1874.67	1010.33	2633.33	1310	985.667	1521.33	1158.67	3179.67	5925.33	4882.67	3798.33	2292	4345	2039	2113.33	749.333	2973.33	2497	1984	866.333	1654.33	543	841.667	1289	721.333	4412	2707.33	1636	1014.33	939
215	AEQRAQQNGTDSLDG	Peptide_215	46.6667	48	49.3333	47.6667	47	49.3333	2008.67	3238.67	1666	3487.33	2751	4088.33	2248.33	1159	1919.33	307.333	1402.67	2106	1160	2746	1542	1163.33	1497.67	1587	2935.33	6012	4749.33	3942.67	2409	5728	2203	2361.67	913	3047.33	2391.67	2569.67	963	1925	570.667	1065.67	1572	894.333	5871	3479	1876.33	1249.33	753.333
216	AQQNGTDSLDGQTGT	Peptide_216	47.6667	47	50.3333	48	55.6667	49.6667	1443.67	2514.33	1588.33	2775.33	2067.67	2662.33	1973.33	915.333	1650.67	312.667	1229	1601.5	1088.33	1933.67	1298.33	1050	1426	1161.67	2821.67	4726.33	3707.67	3221.33	1908.67	4484	1964	1875	777.333	3298.33	2634.67	2023.67	918.667	1951.67	613	935	1480.33	868.667	5280.33	5197	1796.67	1235.33	797.333
217	GTDSLDGQTGTQDKG	Peptide_217	45.6667	47.3333	49.3333	48.6667	54.6667	50.6667	1775.33	2960.67	1503	2936.33	2252.33	10128	2039.33	951	1671	312.667	1273	2436.67	1048.33	2133.33	1535.33	1013.67	1360.33	1359.67	2813.33	4499.67	3892.33	3468	1989.33	5136.33	2146	2126.33	838	3461.67	2649.33	2369	882	1811.33	612.667	955.333	1478.67	874.333	4851.33	3291	1690.33	1225.33	2140.33
218	LDGQTGTQDKGQKPN	Peptide_218	47.3333	50.3333	51	50	54.3333	49.6667	1487.67	2288.67	1161	2259.67	1569.67	13694.3	1470.67	765.333	1299	277	1024.67	1393	943	1656	1037.33	853	1179.67	1003.67	2761.67	3870.33	3539	2986.67	1679	3438.67	1733.33	1614	603	2661.67	2063	1478.67	709.667	1515.33	456.333	641.667	1080	658	2767.5	2365.67	1160	821.333	1565.33
219	TGTQDKGQKPNLLDR	Peptide_219	49.6667	46.3333	50.6667	45	45.6667	48.6667	2038.67	2047	1588	2194	1415.33	1642.67	1221.33	2383	1728.67	252.667	1234	947.667	911.667	1405.67	877.667	1918	1094	11718.3	2613.33	3037.67	3466.33	2906.67	1586.67	2722.67	1447.33	1161.33	439.333	1851	1775.67	3803	551	1306	397.333	504.333	752	485.333	2067	2188	953.333	629.667	786.667
220	DKGQKPNLLDRLRHR	Peptide_220	746	1254.67	1118	882.333	1283	1249.67	47590.7	15876	10551.3	31239.3	8781	63228.7	51356	26356.3	52557.7	3399	19095.3	16994.7	6189.33	6317.33	57313.7	23219.7	19429.7	61165	46871.7	38543	38254.7	29361.7	5226	9279.67	11183.7	17458.3	7951.33	14332	62326	45860	11377.3	10343	6902.33	6417.33	6499	5154	52449	61366.7	10688.3	10638	51698.7
221	KPNLLDRLRHRKNGY	Peptide_221	1690.5	2986.67	2810.33	2394.33	3067	3307.67	44297.7	15117.7	12807	30664.7	10305	58676.3	48250.3	25630	47837.7	4425.67	23343	16821.7	33905	7856	48348	30001.3	27882	58561.7	36488.7	53566.7	51139.3	32336	9739.67	11065	16380.7	18537.3	10458.3	16933.7	61549.7	41175	15824.3	11667	8610	8380	9081	7847.33	52875	59533.7	11857	12258.3	49137
222	LDRLRHRKNGYRHLK	Peptide_222	1719.5	2360.33	2368.33	2091.33	1635	2163.67	10403	13262.3	6207.67	9148	5174.33	5201.33	8601	4231.33	7866.67	3484.67	14481.7	10564	6661	4514.67	8320.67	57352.7	11110.3	25718	15398.3	13022	13305.7	17273.7	6121	7881.67	10330	7982.67	5102.33	6685	27530.7	12498	4794.67	6937.33	6137.33	5876	3880.33	5961.67	13374.7	16554.7	3764	3649.33	7909
223	RHRKNGYRHLKDSDE	Peptide_223	58.6667	60	58	57.6667	58.3333	54.6667	4615.33	10334.3	3058	10343.3	4318	8260	4124.33	1501.67	3554.33	312.333	2396.33	3674.5	1797	4499.67	3130	31407	2325.33	5631.33	4869.67	11589	7739.67	7005	4210	8366.33	4294.33	4381.67	1362	4116.67	7002.33	3445.67	3640.67	5044	827.667	1799	1858.67	938.667	10252	26218	3283	1633.33	3699.33
224	NGYRHLKDSDEEENV	Peptide_224	72.3333	59.3333	72.6667	66	57	66	3964.33	7147	2715.67	6608.67	4968	5088.67	4173.33	1411.33	2985.33	331.667	1590.67	4663	1571	5144.67	2271	2330.67	2164	2080.67	3486.67	11343.7	7442	63986.7	4075.33	8117.33	3120	5925.33	1710.33	5230.33	32291.7	6197.67	2059.33	4263.67	1101	2173.33	3047.33	1365.33	11351	9188.5	4737	3053	1938.67
[truncated: 9 more columns]
