# Supplementary material for: The cytomegalovirus gB/MF59 vaccine candidate induces antibodies against an antigenic domain controlling cell-to-cell spread
Source: Nat Commun. 2023 Feb 23;14:1041. doi: 10.1038/s41467-023-36683-x (PMC9950427; doi:10.1038/s41467-023-36683-x)
Supplement: Supplementary file 3 — Source Data [file 41467_2023_36683_MOESM3_ESM.zip › Source Data.xlsx]

## Sheet: Figure 1
Figure 1A
	VDSMIALDIDPLENT	IALDIDPLENTDFRV	IDPLENTDFRVLELY	ENTDFRVLELYSQKE	FRVLELYSQKELRSS	ELYSQKELRSSNVFD	QKELRSSNVFDLEEI	RSSNVFDLEEIMREF	VFDLEEIMREFNSYK	EEIMREFNSYKQRVK	REFNSYKQRVKYVED	SYKQRVKYVEDKVVD
02-004 v3	0	0	0	0	0	0	0	0	0	0	0	0
02-009 v3	0	0	0	0	0	0	0	0	0	0	0	0
02-015 v3	0	0	0	0	0	0	0	0	0	0	0	0
02-017 v3	0	0	0	0	0	0	0	0	0	0	0	0
02-001 v3	34	0	0	0	0	261.67	0	331.33	550	143.33	907.67	619.67
02-003 v3	2561	1700	1831.33	1619.33	111.33	2553.33	1118.67	2048	1297.33	639	1960.33	1982.33
02-005 v3	0	0	252.67	257.33	0	0	178	599.67	624	400	1532.67	821.67
02-007 v3	1050.33	950	237	798.67	866.33	2363.67	1077.33	1818.67	1702.67	793	2352.67	1565.67
02-008 v3	502.33	46.67	0	0	0	1051.33	41.33	563	657.67	212.67	1249.67	577
02-012 v3	1581.33	403.33	107.67	0	0	2366.67	579.33	851.33	766.67	170.67	1033.67	106.33
02-014 v3	341	79.33	253.67	0	0	610	233	575	405	507	510.33	90.67
02-016 v3	0	0	0	0	0	0	0	0	0	0	0	0
02-018 v3	0	0	0	293.67	0	876.67	103	580	455.67	115.33	1099.67	947.33
02-021 v4	0	0	0	0	0	0	0	0	0	0	0	0
02-022 v4	0	0	0	0	0	0	0	0	0	424.33	27	0
02-024 v2	687.67	549.33	807	358.33	0	600.17	0	55.67	0	239.67	1246	0
02-028 v4	0	0	0	0	0	0	0	0	0	0	0	0
02-029 v3	1455.33	248.67	16	46.33	0	749	58.67	0	562	61.67	794.67	0
02-031 v3	0	0	0	0	0	0	0	0	0	0	0	0
02-035 v3	0	0	0	0	0	0	0	0	0	0	0	0
02-036 v3	0	360.67	1580.33	1244.33	4417.33	411	564	1867.33	1901	966.33	4401	2694.67
02-037 v3	0	0	0	0	0	0	0	0	0	0	0	0
02-040 v3	308.67	1442	2300.67	1872.67	6244.33	2313.67	1877.67	3103.33	2940.67	1613.33	5462	4384.33
04-001 v2	6147	4921.67	7353.67	8124.67	22247	10993.7	5288	8385.33	8713	2819.67	17149.7	13674.7
04-003 v2	3754.33	3621	5495.33	5955.67	18416.3	5219.67	3596	6024.33	6605	2846.33	13733	10819
04-006 v3	2395	2055.33	2719.67	4494	9666.67	4624.33	2074	3263.33	3470.67	2234.67	6203.67	6207
04-008 v3	262.33	0	0	225.33	0	1379.33	0	608.33	933	759.67	1724.67	1095.67
04-009 v3	4286.67	3491	4367.33	5193	8399.33	6595.67	3111.33	3758.33	3282.67	1573.33	4390	5057.67
04-012 v2	825	404.33	1316	815.67	1587.67	1101	519.33	977.67	1357	533.33	2279.33	1769.33
04-016 v3	1080	671	1323.67	2368.33	4402.33	1874	652.67	1559.67	1640.33	442	2488.33	3338.33
04-017 v2	0	0	0	0	0	0	0	0	0	0	0	0
04-022 v3	2545.67	2565.33	3180.33	3154	3359.33	2906	2330.33	3496.67	3242.33	828	3373.33	3913.67
04-024 v3	1102.33	1194.33	2683.33	5142	16274.3	2607	1574.33	2320.33	2276.33	1204	5568.33	8323.67
04-025 v3	655.33	366.67	922.33	655	0	1573.67	681	1189.33	1387	226.33	2590.67	1948.67
04-028 v2	0	0	32.33	0	0	0	0	0	0	185.33	1291	1954
04-030 v2	1374.33	1117	1732	2129.33	5468.67	1745.67	815	1282.33	942.33	366.67	2030	2336.33
03-001 v1	5635	4761	7744.33	8627	15031	11179.3	5524	5968	4405	1093.67	6323.33	7648.33
03-009 v1	1042.67	1213	2084.67	2109.33	702.33	1746.67	888.33	1476.33	918.33	512.33	1850.67	2240.67
03-022 v1	0	0	0	0	0	0	0	0	0	0	0	336.67
01-006 v1	0	0	0	0	0	0	0	0	0	0	0	0
01-008 v1	276.67	282.67	444.33	86	0	682.33	431	575.67	617	0	0	747.33
01-021 v1	0	0	0	0	0	0	0	72.67	0	96	0	0
01-045 v1	0	0	0	0	0	0	0	0	0	0	0	0
03-001 v2	3323.67	2648.33	4399.33	6511.33	8497	5886.33	2888.33	3914.33	3045	1669.33	6985	5928
03-009 v2	0	0	454.33	312.67	-800	0	0	128.67	71.33	0	631.33	664.33
03-022 v2	0	0	0	0	1062.67	0	0	0	0	0	542.33	1024.67
01-006 v3	0	0	0	0	0	0	0	0	0	0	0	0
01-008 v3	0	174.67	179	0	0	119.33	330.33	651	621.33	75.33	728.67	198
01-021 v3	0	0	0	0	0	0	0	0	0	0	27	0
01-045 v3	0	0	0	0	0	0	0	0	0	0	0	0
Figure 1B
	Vaccine (V+)		Placebo (V-)		Seronegative (cut-off)
	0.423	0.35	0.163	0.237	0.11	0.097
	0.45	0.307	0.11	0.118	0.118	0.112
	0.347	0.287	0.097	0.112
	0.332	0.289
	0.291	0.298
	0.228	0.209
	0.233	0.177
	0.24	0.231
	0.283	0.276
	0.15	0.149
	0.164	0.156
	0.149	0.124
	0.177	0.2
	0.331	0.364
	0.248	0.28
	0.198	0.206
	0.36	0.342
	0.294	0.343
	0.298	0.275
	0.254	0.225
	0.198	0.183
	0.195	0.17
	0.134	0.123
	0.229	0.194
	0.233	0.225
	0.239	0.21
	0.448	0.471
	0.305	0.364
	0.152	0.152
	0.451	0.498
	0.25	0.255
	0.201	0.24
Figure 1C
	CMV+			CMV- (cut-off)
	176299	173835	173835	7207031	12855319	9563577
	1194801	6148734	5119727	8904333	5594122	8769370
	1874773	2528105	1968682	5877591	6186734	5524980
	3662771	6251235	9480051	5488883	5998015	1921985
	429143	2172343	2212020	3366302	3616571	11577527
	5430448	5437816	15214281	15420918	3184123	4792343
	7479037	4969570	5175728	3495395	4468920	4403263
	4824703	2058213	1222132
	995989	9483477	2625916
	2625429	1872499	3253583
	6068187	3933722	4344826
	2647401	2672361	1255886
	240966	1662528	5593320
	5830649	2343647	4038312
	4958099	2600886	2662167
	1819722	1881264	4949952
	311343	4437994	1105483
	4039699	5886625	2871543
	8083506	4991583	4534934
	1884220	1546198	703946
	13799645	5784342	2867671
	4505842	12736136	4248573
	5229008	2886214	4202760
	7274301	4100638	3076611
		6001957	17330824
	3550347	11743935	3293206
	5963124	3170687	5252033
	8145248	6651440	6504164
	1857366	1736042	1431630
	2174138	2241649	3121946
	2609611	2505007	3487964
	1715346	2538260	5012862
	1103085	917409	788074
	620963	476538	886217
	477659	325838	644185
	2094646	5139901	1676629
	3168161	3184123	3049970
	2751588	4148788	4096548
	2752326	944187	2927184
	4983923	4732892	6160334
	5187370	2297130	1308005
	1924779	4855206	3946631
	1385409	1564735	2294211
	8519570	11865054	3058519
	1685598	3209965	5971367
	4306428	5372412	3835890
	5185671	5546625	8357461
	16478814	11530655	15015837
	2815100	5385523	4482544
	2942589	2641688	3933488
	3563594	2730829	4517827
	5455591	7481807	4423675
	6670708	3864379	3935897
	12622249	6188226	7072390
	11410997	11983397	12446009
	4331604	5551395	7202655
	177362	1129166	1398024
	259186	547595	1049277
	650718	487574	318349
	275371	693796	1250174
	461926	1196644	655413
	672068	972884	2813512
	2246696	1714964	1063995
	483400	1867025	1991660
	1270612	1934134	1537535
	6020634	12689010	14493642
	1745131	2419685	974717
	1755673	1564584	3910848
	6711757	5012735	7108079
	1515866	3566841	3795398
	2355559	3328966	3100183
	1765594	2112598	1286337
	1482999	4160918	3634203
	4360333	3479993	8627845
	2745986	4179210	2728274
	2734536	2598947	5392366
	11586740	3999166	2437758
	3104718	3163330	7754490
	6245233	7871780	6512377
	6448744	5751237	5310694
	6966901	2606102	5967661
	4137154	6455456	7680728
	2746121	1314507	3101953
	4443199	6600093	6277995
	4269996	2520361	2027710
	2588307	2369077	144569
	1811000	1220020	1141274
	1364263	1351997	1495188
	2744952	3789181	522625
	456856	698349	515776
	1572915	2074270	1591764
	1294320	258769	205665
	1752900	3245380	1591604
	2336710	2437450	1379378
	1436799	1843159	1173125
	2537432	991992	1529409
	2801449	3437275	2873214
	5184402	4388696	2229908
	1245298	1552331	1234525
	968255	165556	1851073
	2144014	6410940	6970125
	3160962	3537017	1764565
	12310879	5865945	2402304

## Sheet: Figure 2
Fig S2A
Position	Identity	Sequence Logo
1	1	2
2	1	2
3	1	2
4	1	2
5	1	2
6	1	2
7	1	2
8	1	2
9	1	2
10	1	2
11	1	2
12	1	2
13	1	2
14	1	2
15	1	2
16	1	2
17	1	2
18	1	2
19	1	2
20	1	2
21	1	2
22	1	2
23	1	2
24	1	2
25	1	2
26	1	2
27	1	2
28	1	2
29	0.99	1.99
30	1	2
31	1	2
32	1	2
33	1	2
34	1	2
35	1	2
36	1	2
37	1	2
38	1	2
39	1	2
40	1	2
41	1	2
42	1	2
43	1	2
44	1	2
45	1	2
46	1	2
47	1	2
48	1	2
49	0.99	1.99
50	1	2
51	1	2

## Sheet: Figure 3
Fig 3
Peak Viral load (ge/ml)
AD6 responders	AD6 non-responders
357470	132586
0	69051
2711	0
0	279387
0	195774
206	4952
23217
Duration of Viraemia
Days
AD6 Responders	AD non-responders
47	147
0	53
23	0
0	102
0	27
1	28
14

## Sheet: Figure 4
					Fig 4A - AD6 polypeptide						Fig 4B - gB vaccine
						Seronegative		Anti-AD6 IgG				Seronegative		Anti-AD6 IgG
					10	0.139	0.122	1	1.042		10	0.788	0.939	2.231	1.647
					5	0.102	0.087	0.979	1.051		5	0.654	0.584	1.931	1.441
					2.5	0.092	0.076	0.97	1.028		2.5	0.501	0.429	1.754	1.286
					1.25	0.072	0.072	0.997	1.02		1.25	0.396	0.381	1.818	1.127
					0.63	0.063	0.056	0.937	0.963		0.63	0.28	0.263	1.642	0.892
					0.31	0.056	0.054	0.86	0.814		0.31	0.24	0.206	1.379	0.639
					0.16	0.052	0.049	0.786	0.678		0.16	0.147	0.202	1.279	0.412
					0.08	0.076	0.057	0.673	0.55		0.08	0.132	0.324	1.154	0.38
					0.04	0.053	0.055	0.48	0.387		0.04	0.124	0.201	0.948	0.269
					0.02	0.05	0.049	0.337	0.242		0.02	0.117	0.19	0.682	0.193
					0.01	0.052	0.048	0.22	0.163		0.01	0.134	0.248	0.594	0.214
					0.005	0.064	0.057	0.141	0.124		0.005	0.118	0.154	0.341	0.185
					Fig 4C - gB						Fig 4D - CMV
					Concentration	Seronegative		Anti-AD6 IgG				Seronegative		Anti-AD6 IgG
					10	0.119	0.092	0.426	0.375		10	1.333	1.825	1.742	1.425
					5	0.084	0.077	0.37	0.322		5	1.259	1.341	1.081	1.111
					2.5	0.064	0.058	0.26	0.258		2.5	1.143	0.922	0.729	0.814
					1.25	0.056	0.054	0.192	0.192		1.25	0.735	0.657	0.508	0.676
					0.63	0.052	0.052	0.132	0.152		0.63	0.507	0.532	0.499	0.581
					0.31	0.049	0.048	0.096	0.097		0.31	0.396	0.324	0.342	0.448
					0.16	0.048	0.05	0.072	0.087		0.16	0.231	0.334	0.401	0.402
					0.08	0.048	0.054	0.058	0.075		0.08	0.408	0.35	0.313	0.373
					0.04	0.047	0.047	0.053	0.055		0.04	0.27	0.254	0.298	0.323
					0.02	0.05	0.055	0.05	0.053		0.02	0.302	0.294	0.342	0.298
					0.01	0.049	0.065	0.052	0.064		0.01	0.202	0.316	0.313	0.349
					0.005	0.066	0.061	0.059	0.058		0.005	0.372	0.308	0.255	0.287

## Sheet: Figure 5
Fig 5A
500	250	125	62	31	15	Sero+
1.21286	1.21243	1.6329	1.67302	1.37615	2.1359	0
1.26508	0.714454		1.21288	0.883936	0.168425	0.0166028
1.06746	0.623732	0.787859	1.24336	0.722287	0.901372	0
Fig 5B
500	250	125	60	30	5% comp	Sero +
1.18391	0.221617	0.85471	0.906031	0.994223	1.16676	0.0398304
1.05778	0.966769	0.739476	0.594275	0.761354	0.857479	0.0695758
0.886564	0.836429	0.992655	0.805311	0.837663	0.578949	0.00880288
Fig 5C
200	100	50	25	12.5	Sero +
1.31768	1.12516	0.847968	1.05989	0.881526	0
1.10741	1.00865	1.00261	1.02665	1.15683	0
1.29487	1.18708	1.124	1.02766	1.03894	0.0278986
Fig 5D
200	100	50	25	12.5	Sero +	Comp 2.5%
0.726649	0.745948	0.647543	0.837579	0.593664	0	0.600385
0.832086	0.69944	0.606473	0.661961	0.561035	0	0.688902
0.745034	0.591583	0.646067	0.44972	0.456001	0.0278986	0.77701

## Sheet: Figure 6
Fig 6A
250	125	62	31	seroneg
0.195	0.1532	0.3291	0.8023	0.8978
0.2101	0.2124	0.49102	0.7842	0.7901
0.1402	0.1839	0.25013	0.69012	0.9002
Fig 6B
250	125	63	31	CMV
0	115168	122616	84180	2037643
0	105080	72895	323229	1778538
0	227360	105610	685207	2356526
0	113288	127568	1288980	1061888
0	151242	180554	642681
0	66200	574200	231168
	73814	170240	465917
		146827	231168
		178600	232373
		41931
		112424
Fig 6C
250	125	62.5	31.2	CMV
1774220	7.56873e+06	45024744	140023859	274590748
1.43042e+06	10719894	45061098	132820530	258973556
1.90931e+06	5.55582e+06	51960195	131125084	367426066
Fig 6D
250	125	62	31	CMV
5.2992e+06	4.33759e+06	16704488	32694413	89554609
4.89711e+06	3.8785e+06	15679223	32213058	95747907
6023334	3.80422e+06	16575133	30915591	86840824

## Sheet: Figure 7
Fig 7A
Sera 1	Sera 1 + AD6		Sera 2	Sera 2 + AD6		control sera	Control + AD6
65.3	48.3		48.8	60.1		65.6	68.5
54.5	61.2		61.3	45.8		57.7	59.2
48.7	59.9		58.3	48.8		54.7	51.6
Fig 7B
Sera 3	Sera 3 + AD6	Sera 4	Sera 4 +AD6	Sera 5	Sera 5 + AD6	control sera	Control + AD6
32.4	41.3	47.1	51.5	29.4	57.5	65.6	68.5
37.6	45.1	45.4	38.6	31.6	61.4	57.7	59.2
41.5	32.6	49.4	37.5	32.1	48.7	54.7	51.6
Fig 7C
Sera 6	Sera 6 + AD6	Sera 7	Sera 7 + AD6	Sera 8	Sera 8 + AD6	control sera	Control + AD6
34.5	37.5	29.6	61.4	29.6	57.6	65.6	68.5
31.4	41	37.3	60.3	31.5	51.6	57.7	59.2
43.7	38	31.4	48.5	19.2	52.4	54.7	51.6

## Sheet: Fig S2
Fig S2A
250	125	62	31	15	7.8	3.9	CMV
7.70665	14.2212	20.7786	34.6845	40.9396	45.1947	53.1547	51.3577
2.32328	5.09728	21.0679	30.7912	38.8508	44.3068	48.888	44.0729
8.11056	7.20824	19.1279	21.2132	32.7508	36.5067	46.1681	55.855
Fig S2B
500	250	125	62.5	31	15	7.8	CMV
22.7523	20.0557	21.99	20.632	17.5926	20.0721	18.6131	16.9002
17.0968	15.8714	17.5566	15.2057	18.9105	20.4061	20.4062	17.515
14.1814	15.2008	15.7336	19.1115	14.636	18.0567	19.4223	16.9538
*not shown

## Sheet: Fig S3
Fig S3A
CMV	CMV+AD6	Heparin
94.89	61.69	6.37
88	63.62	3.8
42	20.29	3.02
Fig S3B
IFT2				IFT3				CXCL10
CMV	AD6	CMV+AD6		CMV	AD6	CMV+AD6		CMV	AD6	CMV+AD6
4394	1.91	847		406	1.98	249		4394	1.91	847
3720	1.56	502		358	0.2	254		3720	1.56	502
4035	0.85	869		371	0.15	139		4035	0.85	869

## Sheet: Fig S4
	Fig S4A - AD6 polypeptide						Fig S4B - gB vaccine
		Isotype		ITC88				Isotype		ITC88
	10	0.074	0.065	0.064	0.067		10	0.112	0.099	0.635	0.812
	5	0.071	0.065	0.091	0.076		5	0.134	0.101	0.724	0.61
	2.5	0.059	0.081	0.082	0.072		2.5	0.121	0.221	0.441	0.458
	1.25	0.091	0.085	0.069	0.068		1.25	0.111	0.091	0.328	0.291
	0.63	0.065	0.084	0.071	0.071		0.63	0.139	0.0068	0.221	0.301
	0.32	0.065	0.071	0.068	0.07		0.32	0.056	0.071	0.183	0.14
	0.16	0.069	0.081	0.065	0.067		0.16	0.057	0.077	0.201	0.159
	Fig S4C - gB						Fig S4D - CMV
		Isotype		ITC88				Isotype		ITC88
	10	0.093	0.099	0.797	0.912		10	0.21	0.23	1.467	1.543
	5	0.091	0.092	0.69	0.791		5	0.31	0.21	1.39	1.419
	2.5	0.085	0.079	0.612	0.732		2.5	0.37	0.29	0.987	1.231
	1.25	0.091	0.091	0.623	0.311		1.25	0.387	0.284	0.784	0.692
	0.63	0.052	0.052	0.292	0.381		0.63	0.102	0.091	0.403	0.472
	0.32	0.053	0.052	0.431	0.313		0.32	0.082	0.097	0.302	0.385
	0.16	0.057	0.061	0.243	0.353		0.16	0.12	0.095	0.21	0.319

[truncated: 2 more sheets: Fig S5, Fig S6]
